# Supplementary material for: 2-(1,3-Benzodioxol-5-yl)-3-phenyl­quinazolin-4(3H)-one
Source: Acta Crystallogr Sect E Struct Rep Online. 2013 Jun 19;69(Pt 7):o1113. doi: 10.1107/S1600536813016346 (PMC3770386; doi:10.1107/S1600536813016346)
Supplement: Supplementary file 1 [file e-69-o1113-sup1.cif]

##############################################################################
#                                                                            #
# This CIF contains the data in a paper accepted for publication in          #
# Acta Crystallographica Section E. It conforms to the requirements of       #
# Notes for Authors for Acta Crystallographica Section E, and has been       #
# peer reviewed under the auspices of the IUCr Commission on Journals.       #
#                                                                            #
# Full details of the Crystallographic Information File format               #
# are given in the paper "The Crystallographic Information File (CIF):       #
# a New Standard Archive File for Crystallography" by S. R. Hall, F. H.      #
# Allen and I. D. Brown [Acta Cryst. (1991), A47, 655-685].                  #
#                                                                            #
# The current version of the core CIF dictionary is obtainable from          #
# ftp://ftp.iucr.org/pub/cif_core.dic.                                       #
#                                                                            #
# Software is freely available for graphical display of the structure(s)     #
# in this CIF. For information consult the CIF software page                 #
# http://www.iucr.org/resources/cif/software.                                #
#                                                                            #
# This file may be used for bona fide research purposes within the           #
# scientific community so long as proper attribution is given to the journal # 
# article from which it was obtained.                                        #
#                                                                            #
##############################################################################
data_global
_audit_creation_method     'PLATON <TABLE ACC> option'
_journal_date_recd_electronic     2013-06-07
_journal_date_accepted     2013-06-12
_journal_name_full     'Acta Crystallographica, Section E'
_journal_year     2013
_journal_volume     69
_journal_issue      7
_journal_page_first     o1113
_journal_page_last     o1113
_journal_paper_category     QO
_journal_paper_doi     10.1107/S1600536813016346
_journal_coeditor_code     FK2072
_publ_contact_author_name     'Dr. M. Mahendra'
_publ_contact_author_address
;Department of Studies in Physics,
University of Mysore,
Mysore 570006,
Karnataka State,
India
;
_publ_contact_author_email     mahendra@physics.uni-mysore.ac.in
_publ_contact_author_fax     ?
_publ_contact_author_phone        .91E-306
_publ_section_title
;
2-(1,3-Benzodioxol-5-yl)-3-phenylquinazolin-4(3<i>H</i>)-one
;
loop_
    _publ_author_name
    _publ_author_address
    'Chandra'
;
Department of Studies in Physics
Manasagangotri
University of Mysore
Mysore 570 006
India
;
    'Raghavendra, G. M.'
;Department of Studies in Chemistry
Manasagangotri
University of Mysore
Mysore 570 006
India
;
    'Jeyaseelan, S.'
; Department of Physics
St Philomena's College
Mysore
India
;
    'Mantelingu, K.'
;Department of Studies in Chemistry
Manasagangotri
University of Mysore
Mysore 570 006
India
;
    'Mahendra, M.'
;Department of Studies in Physics
Manasagangotri
University of Mysore
Mysore 570 006
India
;
data_I
_chemical_name_systematic
;
2-(1,3-Benzodioxol-5-yl)-3-phenylquinazolin-4(3<i>H</i>)-one
;
_chemical_name_common     ?
_chemical_formula_moiety     'C21 H14 N2 O3'
_chemical_formula_sum     'C21 H14 N2 O3'
_chemical_formula_structural     ?
_chemical_formula_iupac     'C21 H14 N2 O3'
_chemical_formula_weight     342.34
_chemical_melting_point     ?
_symmetry_cell_setting     monoclinic
_symmetry_space_group_name_H-M     'P 21'
_symmetry_space_group_name_Hall     'P 2yb'
loop_
    _symmetry_equiv_pos_site_id
    _symmetry_equiv_pos_as_xyz
    1 x,y,z
    2 -x,1/2+y,-z
_cell_length_a     8.984(4)
_cell_length_b     6.056(3)
_cell_length_c     15.248(6)
_cell_angle_alpha     90
_cell_angle_beta     95.357(6)
_cell_angle_gamma     90
_cell_volume     826.0(6)
_cell_formula_units_Z     2
_cell_measurement_reflns_used     3751
_cell_measurement_theta_min     1.34
_cell_measurement_theta_max     28.04
_cell_measurement_temperature     273
_exptl_crystal_description     'block'
_exptl_crystal_colour     'yellow'
_exptl_crystal_size_max     0.30
_exptl_crystal_size_mid     0.25
_exptl_crystal_size_min     0.20
_exptl_crystal_size_rad     ?
_exptl_crystal_density_diffrn     1.377
_exptl_crystal_density_meas     ?
_exptl_crystal_density_method     'Not Measured'
_exptl_crystal_F_000     356
_exptl_absorpt_coefficient_mu     0.094
_exptl_absorpt_correction_type     none
_exptl_absorpt_process_details     ?
_exptl_absorpt_correction_T_min     ?
_exptl_absorpt_correction_T_max     ?
_exptl_special_details
;
;
_diffrn_ambient_temperature     273
_diffrn_radiation_type     'MoK\a'
_diffrn_radiation_wavelength     0.71073
_diffrn_radiation_source     ?
_diffrn_radiation_monochromator     ?
_diffrn_measurement_device_type     'Bruker APEXII CCD area-detector'
_diffrn_measurement_method     '\w and \f scans'
_diffrn_detector_area_resol_mean     ?
_diffrn_reflns_number     9157
_diffrn_reflns_av_R_equivalents     0.0231
_diffrn_reflns_av_sigmaI/netI     0.0293
_diffrn_reflns_theta_min     1.34
_diffrn_reflns_theta_max     28.04
_diffrn_reflns_theta_full     25.00
_diffrn_measured_fraction_theta_max     0.964
_diffrn_measured_fraction_theta_full     1.000
_diffrn_reflns_limit_h_min     -11
_diffrn_reflns_limit_h_max     11
_diffrn_reflns_limit_k_min     -8
_diffrn_reflns_limit_k_max     7
_diffrn_reflns_limit_l_min     -19
_diffrn_reflns_limit_l_max     19
_diffrn_reflns_reduction_process
;
;
_refine_special_details
;
Refinement on <i>F</i>^2^ for ALL reflections except those flagged by the user
for potential systematic errors. Weighted <i>R</i>-factors <i>wR</i> and all
goodnesses of fit <i>S</i> are based on <i>F</i>^2^, conventional
<i>R</i>-factors <i>R</i> are based on <i>F</i>, with <i>F</i> set to zero for
negative <i>F</i>^2^. The observed criterion of <i>F</i>^2^ > \s(<i>F</i>^2^)
is used only for calculating -<i>R</i>-factor-obs <i>etc</i>. and is not
relevant to the choice of reflections for refinement. <i>R</i>-factors based
on <i>F</i>^2^ are statistically about twice as large as those based on
<i>F</i>, and <i>R</i>-factors based on ALL data will be even larger.
;
_reflns_number_total     3751
_reflns_number_gt     3163
_reflns_threshold_expression     I>2\s(I)
_refine_ls_structure_factor_coef     Fsqd
_refine_ls_matrix_type     full
_refine_ls_R_factor_all     0.0497
_refine_ls_R_factor_gt     0.0401
_refine_ls_wR_factor_gt     0.0947
_refine_ls_wR_factor_ref     0.1006
_refine_ls_goodness_of_fit_ref     1.042
_refine_ls_restrained_S_all     1.042
_refine_ls_number_reflns     3751
_refine_ls_number_parameters     235
_refine_ls_number_restraints     1
_refine_ls_number_constraints     ?
_refine_ls_hydrogen_treatment     constr
_refine_ls_weighting_scheme     calc
_refine_ls_weighting_details
         'calc w=1/[\s^2^(Fo^2^)+(0.0558P)^2^+0.0215P] where P=(Fo^2^+2Fc^2^)/3'
_atom_sites_solution_hydrogens     geom
_atom_sites_solution_primary     direct
_atom_sites_solution_secondary     difmap
_refine_ls_shift/su_max     0.000
_refine_ls_shift/su_mean     0.000
_refine_diff_density_max     0.155
_refine_diff_density_min     -0.202
_refine_ls_extinction_method     'none'
loop_
    _atom_type_symbol
    _atom_type_description
    _atom_type_scat_dispersion_real
    _atom_type_scat_dispersion_imag
    _atom_type_scat_source
    O O 0.0106 0.0060 'International Tables Vol C Tables 4.2.6.8 and 6.1.1.4'
    N N 0.0061 0.0033 'International Tables Vol C Tables 4.2.6.8 and 6.1.1.4'
    H H 0.0000 0.0000 'International Tables Vol C Tables 4.2.6.8 and 6.1.1.4'
    C C 0.0033 0.0016 'International Tables Vol C Tables 4.2.6.8 and 6.1.1.4'
_computing_data_collection     'APEX2 (Bruker, 2009)'
_computing_cell_refinement     'SAINT (Bruker, 2009)'
_computing_data_reduction     'SAINT (Bruker, 2009)'
_computing_structure_solution     'SHELXS97 (Sheldrick, 2008)'
_computing_structure_refinement     'SHELXL97 (Sheldrick, 2008)'
_computing_molecular_graphics     'PLATON (Spek, 2009)'
_computing_publication_material     'SHELXL97 (Sheldrick, 2008)'
loop_
    _atom_site_type_symbol
    _atom_site_label
    _atom_site_fract_x
    _atom_site_fract_y
    _atom_site_fract_z
    _atom_site_U_iso_or_equiv
    _atom_site_thermal_displace_type
    _atom_site_calc_flag
    _atom_site_refinement_flags
    _atom_site_occupancy
    O O5 1.05179(14) 0.2056(2) 0.70071(8) 0.0591(4) Uani . . 1.000
    O O24 0.44816(14) 1.2103(3) 0.88187(8) 0.0637(4) Uani . . 1.000
    O O26 0.47712(16) 1.2832(2) 0.73629(9) 0.0690(5) Uani . . 1.000
    N N1 0.69195(15) 0.5808(3) 0.61645(9) 0.0552(5) Uani . . 1.000
    N N3 0.88645(14) 0.4809(2) 0.72424(8) 0.0416(4) Uani . . 1.000
    C C2 0.76074(16) 0.6048(3) 0.69362(10) 0.0435(5) Uani . . 1.000
    C C4 0.93930(17) 0.3085(3) 0.67377(10) 0.0443(5) Uani . . 1.000
    C C6 0.85398(17) 0.2701(3) 0.58978(11) 0.0490(5) Uani . . 1.000
    C C7 0.8883(2) 0.0937(4) 0.53638(13) 0.0621(7) Uani . . 1.000
    C C8 0.8062(2) 0.0598(5) 0.45769(15) 0.0835(9) Uani . . 1.000
    C C9 0.6918(3) 0.2064(6) 0.42996(16) 0.1048(12) Uani . . 1.000
    C C10 0.6579(3) 0.3796(6) 0.48092(14) 0.0923(9) Uani . . 1.000
    C C11 0.73748(19) 0.4136(4) 0.56322(11) 0.0569(6) Uani . . 1.000
    C C12 0.98242(16) 0.5453(3) 0.80117(9) 0.0413(5) Uani . . 1.000
    C C13 1.00197(18) 0.4050(3) 0.87253(10) 0.0487(5) Uani . . 1.000
    C C14 1.09842(19) 0.4651(4) 0.94460(12) 0.0591(6) Uani . . 1.000
    C C15 1.1735(2) 0.6638(4) 0.94456(12) 0.0608(7) Uani . . 1.000
    C C16 1.15312(19) 0.8023(3) 0.87348(13) 0.0588(6) Uani . . 1.000
    C C17 1.05718(18) 0.7432(3) 0.80046(11) 0.0490(5) Uani . . 1.000
    C C18 0.69538(15) 0.7673(3) 0.75203(10) 0.0423(5) Uani . . 1.000
    C C19 0.67842(17) 0.7258(3) 0.84001(10) 0.0484(5) Uani . . 1.000
    C C20 0.59554(18) 0.8651(3) 0.88969(11) 0.0526(6) Uani . . 1.000
    C C21 0.53344(17) 1.0466(3) 0.84817(11) 0.0476(5) Uani . . 1.000
    C C22 0.55001(18) 1.0905(3) 0.76149(11) 0.0490(5) Uani . . 1.000
    C C23 0.62930(17) 0.9549(3) 0.71145(10) 0.0471(5) Uani . . 1.000
    C C25 0.3916(2) 1.3373(4) 0.80727(13) 0.0644(7) Uani . . 1.000
    H H7 0.96700 -0.00050 0.55440 0.0750 Uiso calc R 1.000
    H H8 0.82650 -0.06040 0.42280 0.1000 Uiso calc R 1.000
    H H9 0.63780 0.18510 0.37560 0.1260 Uiso calc R 1.000
    H H10 0.58160 0.47610 0.46110 0.1110 Uiso calc R 1.000
    H H13 0.95090 0.27130 0.87220 0.0580 Uiso calc R 1.000
    H H14 1.11260 0.37170 0.99310 0.0710 Uiso calc R 1.000
    H H15 1.23820 0.70390 0.99310 0.0730 Uiso calc R 1.000
    H H16 1.20370 0.93640 0.87410 0.0710 Uiso calc R 1.000
    H H17 1.04380 0.83620 0.75180 0.0590 Uiso calc R 1.000
    H H19 0.72360 0.60150 0.86660 0.0580 Uiso calc R 1.000
    H H20 0.58330 0.83540 0.94840 0.0630 Uiso calc R 1.000
    H H23A 0.28690 1.30300 0.79170 0.0770 Uiso calc R 1.000
    H H23B 0.40020 1.49370 0.82050 0.0770 Uiso calc R 1.000
    H H26 0.63900 0.98610 0.65250 0.0570 Uiso calc R 1.000
loop_
    _atom_site_aniso_label
    _atom_site_aniso_U_11
    _atom_site_aniso_U_22
    _atom_site_aniso_U_33
    _atom_site_aniso_U_12
    _atom_site_aniso_U_13
    _atom_site_aniso_U_23
    O5 0.0584(7) 0.0551(7) 0.0635(7) 0.0186(6) 0.0045(6) 0.0065(6)
    O24 0.0545(7) 0.0728(9) 0.0645(7) 0.0097(7) 0.0101(6) -0.0164(7)
    O26 0.0705(9) 0.0601(8) 0.0795(8) 0.0209(7) 0.0228(7) 0.0092(7)
    N1 0.0408(7) 0.0766(11) 0.0470(7) 0.0126(8) -0.0016(6) -0.0096(8)
    N3 0.0370(6) 0.0445(7) 0.0430(6) 0.0033(6) 0.0025(5) 0.0029(6)
    C2 0.0338(7) 0.0526(10) 0.0441(8) 0.0033(7) 0.0035(6) 0.0023(7)
    C4 0.0430(8) 0.0414(9) 0.0497(9) 0.0006(7) 0.0105(7) 0.0053(7)
    C6 0.0392(8) 0.0560(11) 0.0533(9) -0.0022(8) 0.0125(7) -0.0040(8)
    C7 0.0522(10) 0.0674(13) 0.0688(11) -0.0017(9) 0.0163(9) -0.0163(10)
    C8 0.0590(12) 0.108(2) 0.0847(14) 0.0021(14) 0.0134(11) -0.0491(15)
    C9 0.0626(13) 0.169(3) 0.0792(14) 0.0229(17) -0.0125(11) -0.0633(17)
    C10 0.0616(12) 0.142(2) 0.0694(13) 0.0328(15) -0.0145(10) -0.0415(15)
    C11 0.0403(8) 0.0769(13) 0.0534(9) 0.0035(9) 0.0033(7) -0.0150(9)
    C12 0.0325(7) 0.0455(9) 0.0458(8) 0.0052(7) 0.0040(6) 0.0019(7)
    C13 0.0408(8) 0.0539(10) 0.0514(9) 0.0014(8) 0.0039(6) 0.0096(8)
    C14 0.0481(9) 0.0804(14) 0.0480(9) 0.0125(10) 0.0005(7) 0.0101(9)
    C15 0.0433(9) 0.0767(15) 0.0607(11) 0.0098(9) -0.0041(8) -0.0119(10)
    C16 0.0437(9) 0.0525(10) 0.0799(12) -0.0023(9) 0.0036(8) -0.0120(10)
    C17 0.0425(8) 0.0440(9) 0.0601(10) 0.0036(7) 0.0026(7) 0.0071(8)
    C18 0.0303(7) 0.0518(9) 0.0444(8) 0.0002(7) 0.0013(6) -0.0016(7)
    C19 0.0390(8) 0.0597(10) 0.0458(8) 0.0077(8) 0.0001(6) 0.0028(8)
    C20 0.0425(8) 0.0740(13) 0.0413(8) 0.0036(9) 0.0035(6) -0.0016(8)
    C21 0.0345(7) 0.0593(11) 0.0487(8) -0.0016(7) 0.0031(6) -0.0131(8)
    C22 0.0395(8) 0.0478(9) 0.0599(10) 0.0020(8) 0.0064(7) -0.0001(8)
    C23 0.0395(8) 0.0580(10) 0.0443(8) 0.0009(8) 0.0063(6) 0.0022(8)
    C25 0.0517(10) 0.0643(12) 0.0785(12) 0.0096(9) 0.0130(9) -0.0074(10)
_geom_special_details
;
Bond distances, angles <i>etc</i>. have been calculated using the rounded
fractional coordinates. All su's are estimated from the variances of the
(full) variance-covariance matrix. The cell e.s.d.'s are taken into account in
the estimation of distances, angles and torsion angles
;
loop_
    _geom_bond_atom_site_label_1
    _geom_bond_atom_site_label_2
    _geom_bond_site_symmetry_1
    _geom_bond_site_symmetry_2
    _geom_bond_distance
    _geom_bond_publ_flag
    O5 C4 . . 1.225(2) no
    O24 C21 . . 1.381(2) no
    O24 C25 . . 1.427(3) no
    O26 C22 . . 1.375(2) no
    O26 C25 . . 1.423(2) no
    N1 C2 . . 1.285(2) no
    N1 C11 . . 1.383(3) no
    N3 C2 . . 1.399(2) no
    N3 C4 . . 1.406(2) no
    N3 C12 . . 1.443(2) no
    C2 C18 . . 1.485(2) no
    C4 C6 . . 1.449(2) no
    C6 C7 . . 1.395(3) no
    C6 C11 . . 1.391(3) no
    C7 C8 . . 1.364(3) no
    C8 C9 . . 1.394(4) no
    C9 C10 . . 1.357(5) no
    C10 C11 . . 1.400(3) no
    C12 C13 . . 1.379(2) no
    C12 C17 . . 1.374(3) no
    C13 C14 . . 1.383(3) no
    C14 C15 . . 1.380(3) no
    C15 C16 . . 1.369(3) no
    C16 C17 . . 1.390(3) no
    C18 C19 . . 1.387(2) no
    C18 C23 . . 1.399(3) no
    C19 C20 . . 1.395(2) no
    C20 C21 . . 1.362(3) no
    C21 C22 . . 1.370(2) no
    C22 C23 . . 1.366(2) no
    C7 H7 . . 0.9300 no
    C8 H8 . . 0.9300 no
    C9 H9 . . 0.9300 no
    C10 H10 . . 0.9300 no
    C13 H13 . . 0.9300 no
    C14 H14 . . 0.9300 no
    C15 H15 . . 0.9300 no
    C16 H16 . . 0.9300 no
    C17 H17 . . 0.9300 no
    C19 H19 . . 0.9300 no
    C20 H20 . . 0.9300 no
    C23 H26 . . 0.9300 no
    C25 H23A . . 0.9700 no
    C25 H23B . . 0.9700 no
loop_
    _geom_angle_atom_site_label_1
    _geom_angle_atom_site_label_2
    _geom_angle_atom_site_label_3
    _geom_angle_site_symmetry_1
    _geom_angle_site_symmetry_2
    _geom_angle_site_symmetry_3
    _geom_angle
    _geom_angle_publ_flag
    C21 O24 C25 . . . 105.01(14) no
    C22 O26 C25 . . . 105.05(14) no
    C2 N1 C11 . . . 118.47(15) no
    C2 N3 C4 . . . 121.26(13) no
    C2 N3 C12 . . . 121.91(13) no
    C4 N3 C12 . . . 116.04(12) no
    N1 C2 N3 . . . 123.30(15) no
    N1 C2 C18 . . . 116.16(14) no
    N3 C2 C18 . . . 120.49(13) no
    O5 C4 N3 . . . 120.30(14) no
    O5 C4 C6 . . . 124.52(16) no
    N3 C4 C6 . . . 115.17(14) no
    C4 C6 C7 . . . 120.76(16) no
    C4 C6 C11 . . . 118.60(16) no
    C7 C6 C11 . . . 120.64(16) no
    C6 C7 C8 . . . 119.9(2) no
    C7 C8 C9 . . . 119.6(2) no
    C8 C9 C10 . . . 121.2(2) no
    C9 C10 C11 . . . 120.3(3) no
    N1 C11 C6 . . . 122.83(15) no
    N1 C11 C10 . . . 118.6(2) no
    C6 C11 C10 . . . 118.4(2) no
    N3 C12 C13 . . . 119.83(15) no
    N3 C12 C17 . . . 118.99(14) no
    C13 C12 C17 . . . 121.15(14) no
    C12 C13 C14 . . . 119.28(17) no
    C13 C14 C15 . . . 119.95(18) no
    C14 C15 C16 . . . 120.36(17) no
    C15 C16 C17 . . . 120.23(17) no
    C12 C17 C16 . . . 119.03(16) no
    C2 C18 C19 . . . 123.05(16) no
    C2 C18 C23 . . . 116.63(14) no
    C19 C18 C23 . . . 119.63(15) no
    C18 C19 C20 . . . 121.88(16) no
    C19 C20 C21 . . . 116.88(15) no
    O24 C21 C20 . . . 128.60(15) no
    O24 C21 C22 . . . 109.49(15) no
    C20 C21 C22 . . . 121.91(16) no
    O26 C22 C21 . . . 110.03(15) no
    O26 C22 C23 . . . 127.86(15) no
    C21 C22 C23 . . . 122.12(16) no
    C18 C23 C22 . . . 117.59(14) no
    O24 C25 O26 . . . 107.75(16) no
    C6 C7 H7 . . . 120.00 no
    C8 C7 H7 . . . 120.00 no
    C7 C8 H8 . . . 120.00 no
    C9 C8 H8 . . . 120.00 no
    C8 C9 H9 . . . 119.00 no
    C10 C9 H9 . . . 119.00 no
    C9 C10 H10 . . . 120.00 no
    C11 C10 H10 . . . 120.00 no
    C12 C13 H13 . . . 120.00 no
    C14 C13 H13 . . . 120.00 no
    C13 C14 H14 . . . 120.00 no
    C15 C14 H14 . . . 120.00 no
    C14 C15 H15 . . . 120.00 no
    C16 C15 H15 . . . 120.00 no
    C15 C16 H16 . . . 120.00 no
    C17 C16 H16 . . . 120.00 no
    C12 C17 H17 . . . 120.00 no
    C16 C17 H17 . . . 120.00 no
    C18 C19 H19 . . . 119.00 no
    C20 C19 H19 . . . 119.00 no
    C19 C20 H20 . . . 122.00 no
    C21 C20 H20 . . . 122.00 no
    C18 C23 H26 . . . 121.00 no
    C22 C23 H26 . . . 121.00 no
    O24 C25 H23A . . . 110.00 no
    O24 C25 H23B . . . 110.00 no
    O26 C25 H23A . . . 110.00 no
    O26 C25 H23B . . . 110.00 no
    H23A C25 H23B . . . 108.00 no
loop_
    _geom_torsion_atom_site_label_1
    _geom_torsion_atom_site_label_2
    _geom_torsion_atom_site_label_3
    _geom_torsion_atom_site_label_4
    _geom_torsion_site_symmetry_1
    _geom_torsion_site_symmetry_2
    _geom_torsion_site_symmetry_3
    _geom_torsion_site_symmetry_4
    _geom_torsion
    _geom_torsion_publ_flag
    C25 O24 C21 C20 . . . . -170.35(18) no
    C25 O24 C21 C22 . . . . 9.67(19) no
    C21 O24 C25 O26 . . . . -15.83(19) no
    C25 O26 C22 C21 . . . . -10.09(19) no
    C25 O26 C22 C23 . . . . 170.00(18) no
    C22 O26 C25 O24 . . . . 15.97(19) no
    C11 N1 C2 N3 . . . . 4.8(3) no
    C11 N1 C2 C18 . . . . -172.49(16) no
    C2 N1 C11 C6 . . . . 0.3(3) no
    C2 N1 C11 C10 . . . . 176.7(2) no
    C4 N3 C2 N1 . . . . -4.8(2) no
    C4 N3 C2 C18 . . . . 172.43(14) no
    C12 N3 C2 N1 . . . . 164.67(16) no
    C12 N3 C2 C18 . . . . -18.1(2) no
    C2 N3 C4 O5 . . . . 178.13(15) no
    C2 N3 C4 C6 . . . . -0.4(2) no
    C12 N3 C4 O5 . . . . 8.1(2) no
    C12 N3 C4 C6 . . . . -170.47(14) no
    C2 N3 C12 C13 . . . . 120.18(17) no
    C2 N3 C12 C17 . . . . -62.2(2) no
    C4 N3 C12 C13 . . . . -69.84(18) no
    C4 N3 C12 C17 . . . . 107.81(17) no
    N1 C2 C18 C19 . . . . 135.61(17) no
    N1 C2 C18 C23 . . . . -34.8(2) no
    N3 C2 C18 C19 . . . . -41.8(2) no
    N3 C2 C18 C23 . . . . 147.76(15) no
    O5 C4 C6 C7 . . . . 6.2(3) no
    O5 C4 C6 C11 . . . . -173.46(17) no
    N3 C4 C6 C7 . . . . -175.32(16) no
    N3 C4 C6 C11 . . . . 5.0(2) no
    C4 C6 C7 C8 . . . . 179.72(19) no
    C11 C6 C7 C8 . . . . -0.6(3) no
    C4 C6 C11 N1 . . . . -5.3(3) no
    C4 C6 C11 C10 . . . . 178.3(2) no
    C7 C6 C11 N1 . . . . 175.08(18) no
    C7 C6 C11 C10 . . . . -1.4(3) no
    C6 C7 C8 C9 . . . . 2.2(3) no
    C7 C8 C9 C10 . . . . -1.7(4) no
    C8 C9 C10 C11 . . . . -0.4(4) no
    C9 C10 C11 N1 . . . . -174.8(2) no
    C9 C10 C11 C6 . . . . 1.9(4) no
    N3 C12 C13 C14 . . . . 177.68(15) no
    C17 C12 C13 C14 . . . . 0.1(3) no
    N3 C12 C17 C16 . . . . -178.07(15) no
    C13 C12 C17 C16 . . . . -0.5(2) no
    C12 C13 C14 C15 . . . . 0.1(3) no
    C13 C14 C15 C16 . . . . 0.0(3) no
    C14 C15 C16 C17 . . . . -0.4(3) no
    C15 C16 C17 C12 . . . . 0.6(3) no
    C2 C18 C19 C20 . . . . -169.50(15) no
    C23 C18 C19 C20 . . . . 0.7(2) no
    C2 C18 C23 C22 . . . . 170.86(14) no
    C19 C18 C23 C22 . . . . 0.1(2) no
    C18 C19 C20 C21 . . . . -1.0(2) no
    C19 C20 C21 O24 . . . . -179.44(16) no
    C19 C20 C21 C22 . . . . 0.5(2) no
    O24 C21 C22 O26 . . . . 0.25(19) no
    O24 C21 C22 C23 . . . . -179.83(16) no
    C20 C21 C22 O26 . . . . -179.74(15) no
    C20 C21 C22 C23 . . . . 0.2(3) no
    O26 C22 C23 C18 . . . . 179.41(16) no
    C21 C22 C23 C18 . . . . -0.5(2) no
loop_
    _geom_hbond_atom_site_label_D
    _geom_hbond_atom_site_label_H
    _geom_hbond_atom_site_label_A
    _geom_hbond_site_symmetry_A
    _geom_hbond_distance_DH
    _geom_hbond_distance_HA
    _geom_hbond_distance_DA
    _geom_hbond_angle_DHA
    _geom_hbond_publ_flag
    C17 H17 O5 1_565 0.93 2.37 3.185(3) 145.8 yes
    C25 H23A O5 1_465 0.97 2.49 3.416(3) 160.0 yes
