# Supplementary material for: 2-(1,3-Benzodioxol-5-yl)-3-phenyl­quinazolin-4(3H)-one
Source: Acta Crystallogr Sect E Struct Rep Online. 2013 Jun 19;69(Pt 7):o1113. doi: 10.1107/S1600536813016346 (PMC3770386; doi:10.1107/S1600536813016346)
Supplement: Supplementary file 2 [file e-69-o1113-Isup2.hkl]

# 
# h,k,l, Fc-squared, Fo-squared, sigma(Fo-squared) and status flag 
# 
data_I
_shelx_title ' g1_m in P2(1)' 
_shelx_refln_list_code          4 
_shelx_F_calc_maximum       93.68 
_exptl_crystal_F_000       356.00 
_reflns_d_resolution_high  0.7560 
 
loop_ 
 _symmetry_equiv_pos_as_xyz 
 'x, y, z' 
 '-x, y+1/2, -z' 
 
_cell_length_a     8.9836 
_cell_length_b     6.0555 
_cell_length_c    15.2476 
_cell_angle_alpha  90.000 
_cell_angle_beta   95.357 
_cell_angle_gamma  90.000 
 
_shelx_F_squared_multiplier     1.000 
 
loop_ 
 _refln_index_h 
 _refln_index_k 
 _refln_index_l 
 _refln_F_squared_calc 
 _refln_F_squared_meas 
 _refln_F_squared_sigma 
 _refln_observed_status 
   1  -7   0        4.08        4.62      0.73 o 
   2  -7   0        0.59        0.66      0.53 o 
   3  -7   0        5.36        9.54      1.52 o 
   4  -7   0        0.59        1.79      1.17 o 
   5  -7   0        0.19        0.15      1.18 o 
   0  -6   0       35.17       38.45      4.60 o 
   1  -6   0        1.43        1.89      0.56 o 
   2  -6   0       14.61       14.38      1.01 o 
   3  -6   0       25.14       25.42      1.23 o 
   4  -6   0       31.99       27.97      1.43 o 
   5  -6   0       16.60       18.59      2.00 o 
   6  -6   0        1.08        0.85      1.09 o 
   7  -6   0        2.59        1.39      1.41 o 
   1  -5   0        1.82        2.40      0.48 o 
   2  -5   0       73.65       72.95      1.83 o 
   3  -5   0      160.06      159.50      3.02 o 
   4  -5   0       28.58       29.71      2.22 o 
   5  -5   0        4.54        5.97      0.78 o 
   6  -5   0        0.50        0.76      0.76 o 
   7  -5   0       15.59       14.29      2.05 o 
   8  -5   0        1.05        1.51      1.22 o 
   0  -4   0      168.87      173.11      4.12 o 
   1  -4   0       48.81       48.01      1.23 o 
   2  -4   0       56.40       55.76      1.15 o 
   3  -4   0       53.16       53.73      1.19 o 
   4  -4   0       15.43       13.90      1.11 o 
   5  -4   0       95.59       99.53      1.89 o 
   6  -4   0       13.37       15.92      1.07 o 
   7  -4   0        4.41        5.12      0.85 o 
   8  -4   0       11.72       12.51      1.89 o 
   9  -4   0        0.88        2.20      1.27 o 
   1  -3   0       10.78       11.46      0.43 o 
   2  -3   0      108.09      105.18      1.64 o 
   3  -3   0       22.29       20.49      0.51 o 
   4  -3   0       66.68       66.55      1.05 o 
   5  -3   0       67.61       68.26      2.47 o 
   6  -3   0      154.43      155.38      3.31 o 
   7  -3   0       50.58       47.72      1.68 o 
   8  -3   0       59.09       53.47      1.86 o 
   9  -3   0        9.08        8.79      0.99 o 
  10  -3   0        3.38        5.44      1.62 o 
   0  -2   0      497.85      486.26      7.14 o 
   1  -2   0       50.42       47.10      0.82 o 
   2  -2   0      101.72       99.37      1.50 o 
   3  -2   0      120.02      113.63      1.65 o 
   4  -2   0      175.64      176.82      2.52 o 
   5  -2   0       59.93       61.84      1.39 o 
   6  -2   0       19.48       20.05      1.03 o 
   7  -2   0        1.54        1.82      0.68 o 
   8  -2   0      198.17      200.35      6.79 o 
   9  -2   0       95.45       91.21      2.21 o 
  10  -2   0       20.54       20.46      1.17 o 
  11  -2   0       26.47       23.53      1.90 o 
   1  -1   0       26.73       23.79      0.53 o 
   2  -1   0     3387.31     3514.64     35.08 o 
   3  -1   0      748.58      821.41     10.39 o 
   4  -1   0      625.54      720.63      9.54 o 
   5  -1   0      228.70      251.23      6.66 o 
   6  -1   0        6.04        6.73      0.61 o 
   7  -1   0        0.48        0.91      0.39 o 
   8  -1   0       23.60       22.12      1.16 o 
   9  -1   0       17.75       16.95      1.14 o 
  10  -1   0       41.24       42.20      1.73 o 
  11  -1   0       23.01       23.51      2.07 o 
   1   0   0       61.37       66.62      1.11 o 
   2   0   0      573.01      671.73     11.38 o 
   3   0   0      140.44      147.96      2.54 o 
   4   0   0       17.85       18.72      1.09 o 
   5   0   0      160.18      190.87      3.43 o 
   6   0   0       27.06       28.34      1.03 o 
   7   0   0       44.51       43.20      2.46 o 
   8   0   0       16.30       18.03      1.05 o 
   9   0   0        3.03        3.22      0.63 o 
  10   0   0        0.39        0.28      0.72 o 
  11   0   0        0.12        0.12      0.63 o 
   1   1   0       26.60       24.18      0.62 o 
   2   1   0     3387.24     3519.02     63.82 o 
   3   1   0      749.90      798.90     16.89 o 
   4   1   0      625.71      736.82     10.87 o 
   5   1   0      228.47      248.80      4.24 o 
   6   1   0        6.04        7.09      1.07 o 
   7   1   0        0.47        0.80      0.36 o 
   8   1   0       23.63       24.11      1.16 o 
   9   1   0       17.73       19.26      1.13 o 
  10   1   0       41.30       42.28      2.12 o 
  11   1   0       23.02       22.09      2.94 o 
   0   2   0      498.41      487.87     13.79 o 
   1   2   0       50.39       47.97      1.35 o 
   2   2   0      102.18       97.35      3.54 o 
   3   2   0      119.83      109.74      2.60 o 
   4   2   0      175.30      180.07      3.08 o 
   5   2   0       59.90       63.04      1.28 o 
   6   2   0       19.45       18.43      0.81 o 
   7   2   0        1.55        1.95      0.42 o 
   8   2   0      198.26      198.68      4.88 o 
   9   2   0       95.48       93.59      3.06 o 
  10   2   0       20.53       19.61      2.76 o 
  11   2   0       26.48       18.68      3.01 o 
   1   3   0       10.76       11.38      0.74 o 
   2   3   0      108.12      107.08      2.75 o 
   3   3   0       22.20       21.14      1.51 o 
   4   3   0       66.73       69.72      3.29 o 
   5   3   0       67.59       68.10      1.71 o 
   6   3   0      154.33      158.07      3.84 o 
   7   3   0       50.61       49.74      1.91 o 
   8   3   0       58.99       57.19      2.22 o 
   9   3   0        9.04       10.27      1.98 o 
  10   3   0        3.37        3.27      1.65 o 
   0   4   0      169.22      171.11      5.96 o 
   1   4   0       48.93       46.72      1.68 o 
   2   4   0       56.56       54.41      1.89 o 
   3   4   0       53.26       57.15      3.00 o 
   4   4   0       15.45       14.83      1.76 o 
   5   4   0       95.51       97.51      4.64 o 
   6   4   0       13.31       13.97      1.09 o 
   7   4   0        4.39        4.54      1.39 o 
   8   4   0       11.75       10.17      1.98 o 
   9   4   0        0.87       -0.78      1.20 o 
   1   5   0        1.83        2.13      0.59 o 
   2   5   0       73.68       71.92      2.45 o 
   3   5   0      159.93      152.71      4.26 o 
   4   5   0       28.60       28.02      1.53 o 
   5   5   0        4.51        4.93      0.90 o 
   6   5   0        0.50        1.72      1.07 o 
   7   5   0       15.58       12.35      2.10 o 
   8   5   0        1.05        1.41      1.29 o 
   0   6   0       35.21       31.71      2.42 o 
   1   6   0        1.41        1.54      0.61 o 
   2   6   0       14.61       16.91      1.31 o 
   3   6   0       25.17       28.05      1.63 o 
   4   6   0       31.98       28.92      2.54 o 
   5   6   0       16.59       21.84      2.58 o 
   6   6   0        1.08       -0.14      1.25 o 
   7   6   0        2.59        2.04      1.50 o 
   1   7   0        4.08        4.73      1.00 o 
   2   7   0        0.59        0.35      1.05 o 
   3   7   0        5.35        7.14      1.75 o 
   4   7   0        0.59        2.46      1.67 o 
   5   7   0        0.19       -0.08      1.27 o 
   0  -8   1        0.16       -0.62      1.21 o 
  -5  -7   1        2.57       -0.72      1.25 o 
  -4  -7   1        9.84        9.83      1.91 o 
  -3  -7   1        0.91        0.82      0.64 o 
  -2  -7   1        0.82       -0.28      0.57 o 
  -1  -7   1        0.03        0.58      0.59 o 
   0  -7   1        4.51        5.20      0.84 o 
   1  -7   1        2.58        1.84      0.69 o 
   2  -7   1        0.55        1.48      0.95 o 
   3  -7   1        4.02        3.77      1.12 o 
   4  -7   1        0.88        1.29      1.06 o 
   5  -7   1       13.69       18.86      3.66 o 
  -7  -6   1        4.75        4.86      1.54 o 
  -6  -6   1        4.10        3.76      1.41 o 
  -5  -6   1        1.12        1.79      0.69 o 
  -4  -6   1        2.13        1.77      0.64 o 
  -3  -6   1        2.17        2.14      0.59 o 
  -2  -6   1        0.65        0.63      0.51 o 
  -1  -6   1       30.88       29.88      1.28 o 
   0  -6   1       16.74       18.15      1.07 o 
   1  -6   1        7.49        7.59      0.90 o 
   2  -6   1       68.01       68.03      2.13 o 
   3  -6   1       34.13       28.58      1.94 o 
   4  -6   1       22.02       24.51      1.89 o 
   5  -6   1        7.34        7.06      1.23 o 
   6  -6   1        5.78        5.80      1.25 o 
   7  -6   1        3.38        1.66      1.74 o 
  -8  -5   1        3.24        3.48      1.47 o 
  -7  -5   1       10.70       12.06      1.34 o 
  -6  -5   1       13.12       15.10      1.25 o 
  -5  -5   1       27.99       27.47      1.82 o 
  -4  -5   1       12.01       12.09      0.89 o 
  -3  -5   1      169.42      170.14      3.19 o 
  -2  -5   1      177.38      174.40      3.19 o 
  -1  -5   1       24.01       24.17      1.06 o 
   0  -5   1        4.66        5.71      0.80 o 
   1  -5   1       18.84       18.39      1.00 o 
   2  -5   1       14.15       13.00      0.85 o 
   3  -5   1      126.69      119.85      3.34 o 
   4  -5   1       21.38       17.49      2.02 o 
   5  -5   1        5.39        7.19      1.07 o 
   6  -5   1        3.28        2.62      2.02 o 
   7  -5   1        0.76        1.41      0.82 o 
   8  -5   1        0.32        1.48      1.24 o 
  -9  -4   1        5.32        6.90      1.77 o 
  -8  -4   1        8.04        8.11      1.18 o 
  -7  -4   1       57.23       60.52      2.46 o 
  -6  -4   1        6.97        7.01      0.99 o 
  -5  -4   1      388.26      415.69      5.47 o 
  -4  -4   1       68.26       62.84      1.60 o 
  -3  -4   1       50.15       49.78      1.44 o 
  -2  -4   1       14.84       13.64      0.59 o 
  -1  -4   1        2.28        1.89      0.36 o 
   0  -4   1       39.07       42.96      1.18 o 
   1  -4   1       52.99       57.64      2.41 o 
   2  -4   1       13.62       12.59      0.70 o 
   3  -4   1       13.55       11.46      0.94 o 
   4  -4   1        9.13       10.99      0.90 o 
   5  -4   1      130.69      137.41      3.20 o 
   6  -4   1        0.01       -0.10      0.44 o 
   7  -4   1       32.50       33.34      1.82 o 
   8  -4   1        6.41        6.00      1.64 o 
   9  -4   1        7.03        5.33      1.23 o 
 -10  -3   1        5.71        5.54      1.15 o 
  -9  -3   1       11.98       13.51      1.37 o 
  -8  -3   1       28.27       25.95      1.71 o 
  -7  -3   1       35.85       36.48      1.46 o 
  -6  -3   1      148.18      147.84      3.20 o 
  -5  -3   1       19.97       18.49      0.71 o 
  -4  -3   1        4.11        4.13      0.34 o 
  -3  -3   1       25.26       24.00      0.79 o 
  -2  -3   1       81.10       77.94      1.33 o 
  -1  -3   1      145.66      150.48      2.11 o 
   0  -3   1       25.85       23.51      0.56 o 
   1  -3   1      367.93      375.57      5.14 o 
   2  -3   1      192.84      181.92      3.45 o 
   3  -3   1        6.10        5.21      0.40 o 
   4  -3   1       36.06       39.97      0.96 o 
   5  -3   1       49.95       52.06      2.99 o 
   6  -3   1       52.52       53.36      2.30 o 
   7  -3   1      111.31      111.78      2.76 o 
   8  -3   1       21.08       17.71      2.70 o 
   9  -3   1       13.31       11.65      1.33 o 
  10  -3   1        2.76        3.89      1.05 o 
 -11  -2   1        9.25        7.16      1.82 o 
 -10  -2   1       15.05       14.81      1.26 o 
  -9  -2   1       47.83       45.64      1.81 o 
  -8  -2   1       19.90       21.03      2.18 o 
  -7  -2   1        4.90        4.92      1.13 o 
  -6  -2   1       14.27       15.23      0.91 o 
  -5  -2   1       90.14       93.08      2.13 o 
  -4  -2   1       19.63       18.40      0.59 o 
  -3  -2   1      957.01      987.37     22.51 o 
  -2  -2   1      296.55      291.30      3.98 o 
  -1  -2   1      794.78      827.35      9.24 o 
   0  -2   1      282.87      263.17      3.14 o 
   1  -2   1      337.03      332.27      5.33 o 
   2  -2   1      139.49      135.40      1.67 o 
   3  -2   1      529.94      543.62     13.08 o 
   4  -2   1      142.08      139.52      2.06 o 
   5  -2   1      259.33      259.17      3.50 o 
   6  -2   1       65.84       68.10      1.83 o 
   7  -2   1       14.25       16.90      0.86 o 
   8  -2   1       25.57       26.74      1.11 o 
   9  -2   1       57.80       55.62      1.93 o 
  10  -2   1       42.30       40.66      4.43 o 
  11  -2   1        2.74        2.69      2.03 o 
 -11  -1   1       16.71       15.46      1.27 o 
 -10  -1   1        9.66       10.11      1.71 o 
  -9  -1   1        7.21        7.71      1.01 o 
  -8  -1   1       24.32       22.47      1.19 o 
  -7  -1   1       26.29       26.55      1.38 o 
  -6  -1   1      154.14      163.52      3.22 o 
  -5  -1   1        0.97        1.76      0.33 o 
  -4  -1   1      317.82      361.09      5.79 o 
  -3  -1   1      260.20      277.46      4.33 o 
  -2  -1   1     1739.47     1794.24     21.64 o 
  -1  -1   1     3895.02     3908.93     47.17 o 
   0  -1   1      706.22      659.15     14.42 o 
   1  -1   1     1475.05     1421.40     15.47 o 
   2  -1   1     5432.88     5265.69     76.80 o 
   3  -1   1     1235.62     1352.70     16.97 o 
   4  -1   1       17.25       14.67      0.56 o 
   5  -1   1       70.86       86.50      1.61 o 
   6  -1   1       28.39       28.93      1.07 o 
   7  -1   1       20.88       23.71      1.13 o 
   8  -1   1       36.92       37.71      1.42 o 
   9  -1   1        5.69        4.92      0.62 o 
  10  -1   1       52.17       50.50      1.92 o 
  11  -1   1        7.10        6.17      0.98 o 
 -11   0   1       24.54       26.16      1.55 o 
 -10   0   1       34.62       36.17      1.57 o 
  -9   0   1        4.99        6.42      0.77 o 
  -8   0   1       11.51       14.11      0.96 o 
  -7   0   1        0.41        0.28      0.35 o 
  -6   0   1      119.09      128.54      2.65 o 
  -5   0   1       85.33       92.53      1.97 o 
  -4   0   1      234.13      248.83      4.08 o 
  -3   0   1      800.67      883.78     13.68 o 
  -2   0   1      667.46      711.93     16.40 o 
  -1   0   1      691.16      728.25     10.42 o 
   0   0   1       76.14       70.94      3.04 o 
   1   0   1     1824.30     2094.06     26.02 o 
   2   0   1     4162.09     4650.48     57.58 o 
   3   0   1       11.94       13.26      0.50 o 
   4   0   1      134.90      137.60      3.22 o 
   5   0   1      367.71      389.94     10.18 o 
   6   0   1       90.20      102.10      5.03 o 
   7   0   1       68.84       69.36      1.90 o 
   8   0   1        2.62        3.11      0.56 o 
   9   0   1        0.64        1.60      0.66 o 
  10   0   1        7.92        9.51      0.97 o 
  11   0   1        0.49        1.62      0.70 o 
 -11   1   1       16.71       15.81      1.59 o 
 -10   1   1        9.64        9.66      1.58 o 
  -9   1   1        7.21        8.08      0.85 o 
  -8   1   1       24.23       21.11      1.09 o 
  -7   1   1       26.29       26.24      1.06 o 
  -6   1   1      154.26      160.11      3.10 o 
  -5   1   1        0.97        1.60      0.25 o 
  -4   1   1      317.75      362.18      4.92 o 
  -3   1   1      259.88      276.81      3.79 o 
  -2   1   1     1738.15     1847.35     32.94 o 
  -1   1   1     3893.72     3880.86     70.78 o 
   0   1   1      707.90      672.28     10.20 o 
   1   1   1     1474.36     1397.42     49.64 o 
   2   1   1     5433.53     5470.47    152.36 o 
   3   1   1     1235.49     1339.56     16.87 o 
   4   1   1       17.34       14.42      0.79 o 
   5   1   1       71.02       83.45      2.77 o 
   6   1   1       28.43       29.26      1.03 o 
   7   1   1       20.82       24.12      1.03 o 
   8   1   1       36.88       35.79      1.70 o 
   9   1   1        5.68        5.80      1.01 o 
  10   1   1       52.15       51.82      2.74 o 
  11   1   1        7.11        6.26      1.32 o 
 -11   2   1        9.24       14.96      2.66 o 
 -10   2   1       15.03       15.38      2.88 o 
  -9   2   1       47.82       48.69      1.76 o 
  -8   2   1       19.93       24.08      1.23 o 
  -7   2   1        4.90        3.71      0.54 o 
  -6   2   1       14.32       14.08      0.77 o 
  -5   2   1       90.27       93.78      1.74 o 
  -4   2   1       19.61       18.39      0.87 o 
  -3   2   1      957.25      994.12     18.34 o 
  -2   2   1      296.51      291.17      5.68 o 
  -1   2   1      795.01      832.27     16.29 o 
   0   2   1      282.95      257.94      4.20 o 
   1   2   1      337.04      335.10      5.40 o 
   2   2   1      139.24      135.00      4.53 o 
   3   2   1      529.92      565.20     20.89 o 
   4   2   1      142.12      136.37      2.96 o 
   5   2   1      259.68      264.33      4.38 o 
   6   2   1       65.96       69.89      3.34 o 
   7   2   1       14.34       19.52      1.20 o 
   8   2   1       25.58       23.30      1.40 o 
   9   2   1       57.91       57.98      3.92 o 
  10   2   1       42.29       40.04      2.21 o 
 -10   3   1        5.73        5.46      1.82 o 
  -9   3   1       11.98       12.38      1.21 o 
  -8   3   1       28.16       28.06      1.50 o 
  -7   3   1       35.86       41.88      1.71 o 
  -6   3   1      148.20      154.33      3.75 o 
  -5   3   1       20.00       18.61      1.85 o 
  -4   3   1        4.13        2.83      0.82 o 
  -3   3   1       25.17       22.52      1.58 o 
  -2   3   1       81.05       77.71      2.17 o 
  -1   3   1      145.63      144.24      3.52 o 
   0   3   1       25.96       23.20      0.63 o 
   1   3   1      368.37      373.87      6.11 o 
   2   3   1      192.82      186.93      3.34 o 
   3   3   1        6.09        5.67      0.97 o 
   4   3   1       36.15       37.51      2.76 o 
   5   3   1       49.93       51.13      2.08 o 
   6   3   1       52.43       55.01      1.88 o 
   7   3   1      111.33      112.28      3.15 o 
   8   3   1       21.10       15.09      2.06 o 
   9   3   1       13.29       13.27      1.44 o 
  10   3   1        2.77        2.45      1.11 o 
  -9   4   1        5.33        6.34      2.07 o 
  -8   4   1        8.04        8.01      1.86 o 
  -7   4   1       57.16       58.53      2.25 o 
  -6   4   1        6.98        5.00      1.07 o 
  -5   4   1      388.28      403.45     13.42 o 
  -4   4   1       68.23       61.08      2.16 o 
  -3   4   1       50.06       48.65      1.78 o 
  -2   4   1       14.86       13.59      0.89 o 
  -1   4   1        2.31        2.22      0.43 o 
   0   4   1       39.06       44.00      1.62 o 
   1   4   1       53.03       55.41      1.90 o 
   2   4   1       13.63       12.07      0.88 o 
   3   4   1       13.55       12.94      0.71 o 
   4   4   1        9.12       10.33      0.79 o 
   5   4   1      130.55      132.89      5.79 o 
   6   4   1        0.01       -0.04      0.54 o 
   7   4   1       32.37       29.80      3.81 o 
   8   4   1        6.40        6.59      1.09 o 
   9   4   1        7.03        3.92      1.05 o 
  -8   5   1        3.21        3.35      1.44 o 
  -7   5   1       10.71       12.87      2.13 o 
  -6   5   1       13.17       12.33      1.98 o 
  -5   5   1       27.96       25.16      2.32 o 
  -4   5   1       12.03       13.26      1.15 o 
  -3   5   1      169.20      170.33      6.49 o 
  -2   5   1      177.43      174.13      4.54 o 
  -1   5   1       24.04       24.08      1.95 o 
   0   5   1        4.66        4.49      0.70 o 
   1   5   1       18.81       18.91      1.18 o 
   2   5   1       14.09       14.84      1.05 o 
   3   5   1      126.62      121.87      3.58 o 
   4   5   1       21.37       22.08      1.24 o 
   5   5   1        5.41        6.83      1.00 o 
   6   5   1        3.29        4.14      1.32 o 
   7   5   1        0.76       -0.96      0.96 o 
   8   5   1        0.31       -0.51      1.10 o 
  -7   6   1        4.75        2.68      1.67 o 
  -6   6   1        4.12        2.57      1.40 o 
  -5   6   1        1.12        0.62      0.85 o 
  -4   6   1        2.13        1.01      1.04 o 
  -3   6   1        2.16        1.54      0.94 o 
  -2   6   1        0.65        0.02      0.56 o 
  -1   6   1       30.83       30.59      2.37 o 
   0   6   1       16.74       17.97      1.39 o 
   1   6   1        7.49        8.18      1.10 o 
   2   6   1       68.07       67.42      2.57 o 
   3   6   1       34.15       31.82      1.89 o 
   4   6   1       22.06       25.40      2.54 o 
   5   6   1        7.35        5.35      1.44 o 
   6   6   1        5.80        5.87      1.79 o 
   7   6   1        3.37        1.89      1.40 o 
  -5   7   1        2.57        0.40      2.38 o 
  -4   7   1        9.85        9.68      1.62 o 
  -3   7   1        0.90        0.00      0.98 o 
  -2   7   1        0.82        0.56      1.03 o 
  -1   7   1        0.03       -0.70      0.86 o 
   0   7   1        4.51        5.31      0.98 o 
   1   7   1        2.56        2.60      0.78 o 
   2   7   1        0.56        0.79      0.64 o 
   3   7   1        4.01        4.08      1.77 o 
   4   7   1        0.88        1.39      2.33 o 
   5   7   1       13.69       13.95      2.37 o 
  -5  -7   2        2.56        5.31      1.70 o 
  -4  -7   2        3.13        4.28      0.94 o 
  -3  -7   2        7.31        7.85      0.99 o 
  -2  -7   2        2.89        3.00      0.70 o 
  -1  -7   2        2.13        3.43      0.97 o 
   0  -7   2        1.59        1.21      1.02 o 
   1  -7   2       21.01       21.38      1.87 o 
   2  -7   2        3.53        4.68      1.10 o 
   3  -7   2        6.78        4.94      2.22 o 
   4  -7   2        6.35        5.82      1.44 o 
   5  -7   2        0.85        2.37      2.36 o 
  -7  -6   2        0.48        0.66      1.30 o 
  -6  -6   2        0.31        1.05      0.69 o 
  -5  -6   2        4.53        4.05      0.87 o 
  -4  -6   2       12.99       14.63      1.49 o 
  -3  -6   2        1.89        1.96      0.61 o 
  -2  -6   2        0.76        1.30      0.60 o 
  -1  -6   2        4.99        5.04      0.72 o 
   0  -6   2        5.31        3.27      0.65 o 
   1  -6   2       85.92       85.18      2.42 o 
   2  -6   2       20.79       21.11      1.72 o 
   3  -6   2       19.53       21.88      1.76 o 
   4  -6   2        4.84        5.05      1.08 o 
   5  -6   2        1.30       -0.50      0.77 o 
   6  -6   2        1.35        2.02      1.07 o 
  -9  -5   2        1.53        3.26      1.48 o 
  -8  -5   2        3.22        3.03      2.29 o 
  -7  -5   2        5.46        8.27      1.12 o 
  -6  -5   2        3.72        2.38      0.71 o 
  -5  -5   2        4.03        4.67      0.80 o 
  -4  -5   2       19.26       19.94      1.33 o 
  -3  -5   2       60.73       67.07      1.96 o 
  -2  -5   2       30.00       30.25      1.97 o 
  -1  -5   2       45.64       43.85      1.37 o 
   0  -5   2        2.31        2.02      0.44 o 
   1  -5   2       23.67       25.52      1.15 o 
   2  -5   2       65.61       64.47      2.50 o 
   3  -5   2       15.31       15.72      1.01 o 
   4  -5   2        3.16        3.94      1.43 o 
   5  -5   2        4.42        6.31      1.16 o 
   6  -5   2        3.70        4.46      0.76 o 
   7  -5   2       14.51       16.33      2.96 o 
   8  -5   2        0.45        1.30      0.83 o 
  -9  -4   2        1.62        2.25      1.80 o 
  -8  -4   2        2.75        2.62      0.82 o 
  -7  -4   2        8.86       11.50      1.85 o 
  -6  -4   2        7.73        7.31      1.01 o 
  -5  -4   2      117.77      122.86      2.38 o 
  -4  -4   2      335.25      309.47      5.33 o 
  -3  -4   2      144.61      146.72      2.50 o 
  -2  -4   2       77.05       81.86      1.52 o 
  -1  -4   2       14.61       15.79      0.75 o 
   0  -4   2      248.12      257.98      3.95 o 
   1  -4   2      132.80      123.55      2.83 o 
   2  -4   2        0.45        0.41      0.28 o 
   3  -4   2       13.05       14.75      0.85 o 
   4  -4   2        1.22        1.74      0.38 o 
   5  -4   2       27.41       27.11      1.35 o 
   6  -4   2        2.20        1.44      1.30 o 
   7  -4   2        1.27        1.08      0.60 o 
   8  -4   2       12.53       11.36      2.37 o 
   9  -4   2        2.85        2.87      1.90 o 
  10  -4   2        2.24        2.35      1.70 o 
 -10  -3   2        1.68        3.06      1.05 o 
  -9  -3   2        6.19        5.45      1.01 o 
  -8  -3   2       17.42       17.65      1.80 o 
  -7  -3   2       14.98       13.54      2.75 o 
  -6  -3   2       86.36       86.93      2.78 o 
  -5  -3   2        3.97        4.24      0.52 o 
  -4  -3   2       20.02       19.38      0.65 o 
  -3  -3   2       98.17      105.26      1.95 o 
  -2  -3   2       35.70       39.45      0.87 o 
  -1  -3   2       63.56       61.92      1.12 o 
   0  -3   2      527.24      567.36      7.46 o 
   1  -3   2      105.16      103.71      2.05 o 
   2  -3   2       25.79       28.44      0.67 o 
   3  -3   2       24.34       22.27      0.62 o 
   4  -3   2        4.50        5.44      0.36 o 
   5  -3   2       25.03       22.27      1.29 o 
   6  -3   2      258.46      248.25      5.81 o 
   7  -3   2       76.97       67.20      2.56 o 
   8  -3   2        3.89        3.05      0.98 o 
   9  -3   2        6.90        7.51      1.31 o 
  10  -3   2        5.65        5.86      1.19 o 
 -11  -2   2       13.84       12.56      2.16 o 
 -10  -2   2        6.19        7.06      1.16 o 
  -9  -2   2        0.29        0.34      0.49 o 
  -8  -2   2       21.18       22.54      2.47 o 
  -7  -2   2        0.70        0.92      0.46 o 
  -6  -2   2       52.97       52.05      5.44 o 
  -5  -2   2       23.65       26.00      1.21 o 
  -4  -2   2      174.66      175.79      2.44 o 
  -3  -2   2      261.10      272.16      3.39 o 
  -2  -2   2      381.24      379.12      5.66 o 
  -1  -2   2       19.34       16.87      0.51 o 
   0  -2   2      349.80      329.77      4.22 o 
   1  -2   2       82.33       78.20      1.13 o 
   2  -2   2      183.97      200.79      3.54 o 
   3  -2   2      153.88      172.49      2.81 o 
   4  -2   2     1009.82     1091.29     14.18 o 
   5  -2   2      177.01      175.51      3.37 o 
   6  -2   2        5.21        5.35      0.56 o 
   7  -2   2      113.24      106.38      2.54 o 
   8  -2   2       94.01       91.86      2.83 o 
   9  -2   2       93.30       89.39      2.53 o 
  10  -2   2       41.09       41.09      2.13 o 
  11  -2   2        1.29        0.55      0.91 o 
 -11  -1   2       17.78       15.81      1.72 o 
 -10  -1   2       49.27       49.75      1.87 o 
  -9  -1   2       33.20       33.85      1.44 o 
  -8  -1   2       20.88       22.40      1.17 o 
  -7  -1   2       25.33       26.84      1.14 o 
  -6  -1   2       28.83       32.38      1.14 o 
  -5  -1   2      123.39      131.07      2.62 o 
  -4  -1   2       68.99       70.61      1.49 o 
  -3  -1   2      846.39      989.25     12.54 o 
  -2  -1   2     5768.26     6073.01     65.58 o 
  -1  -1   2     8776.49     7245.92    100.77 o 
   0  -1   2      607.75      564.66      6.93 o 
   1  -1   2      269.89      271.95      3.16 o 
   2  -1   2     1201.22     1259.65     22.26 o 
   3  -1   2      134.09      142.59      2.18 o 
   4  -1   2      399.11      469.24      5.64 o 
   5  -1   2       86.02       95.65      1.57 o 
   6  -1   2       28.92       31.34      0.97 o 
   7  -1   2       23.83       23.81      2.09 o 
   8  -1   2       26.24       28.13      1.28 o 
   9  -1   2       53.64       56.51      1.98 o 
  10  -1   2       15.44       12.87      1.10 o 
  11  -1   2       21.26       19.98      2.18 o 
 -11   0   2       28.43       28.72      1.76 o 
 -10   0   2       13.93       14.57      1.24 o 
  -9   0   2        3.25        3.06      0.60 o 
  -8   0   2        5.49        4.91      0.68 o 
  -7   0   2      118.64      136.71      2.96 o 
  -6   0   2       89.81       95.22      2.20 o 
  -5   0   2       50.40       54.13      1.35 o 
  -4   0   2      154.81      174.04      3.03 o 
  -3   0   2      800.27      827.21     11.80 o 
  -2   0   2     7585.56     7185.99     99.76 o 
  -1   0   2      623.27      604.12      7.61 o 
   0   0   2     2110.04     1994.15     24.80 o 
   1   0   2     2684.87     2730.99     38.80 o 
   2   0   2      299.94      327.31      4.29 o 
   3   0   2       80.71      101.45      1.60 o 
   4   0   2      372.88      406.05      7.77 o 
   5   0   2        0.16        0.10      0.33 o 
   6   0   2        4.38        4.41      0.65 o 
   7   0   2        9.16       10.43      0.82 o 
   8   0   2        6.99        7.84      0.87 o 
   9   0   2        7.13        7.57      0.85 o 
  10   0   2        0.14       -0.10      0.48 o 
  11   0   2        1.13        0.17      0.86 o 
 -11   1   2       17.80       18.13      1.34 o 
 -10   1   2       49.30       46.22      1.78 o 
  -9   1   2       33.22       32.66      1.40 o 
  -8   1   2       20.86       20.31      1.36 o 
  -7   1   2       25.30       27.44      1.10 o 
  -6   1   2       28.79       33.00      1.10 o 
  -5   1   2      123.15      129.31      2.11 o 
  -4   1   2       68.91       71.99      1.30 o 
  -3   1   2      845.28      983.77     12.52 o 
  -2   1   2     5767.43     6012.92     88.98 o 
  -1   1   2     8776.31     7327.50    153.99 o 
   0   1   2      607.25      575.76      7.56 o 
   1   1   2      269.37      273.62      4.30 o 
   2   1   2     1200.94     1253.12     15.72 o 
   3   1   2      134.22      143.41      2.12 o 
   4   1   2      399.08      464.87      7.14 o 
   5   1   2       86.26       94.18      3.09 o 
   6   1   2       28.93       31.32      1.32 o 
   7   1   2       23.91       22.49      1.25 o 
   8   1   2       26.19       27.96      1.42 o 
   9   1   2       53.75       53.86      1.86 o 
  10   1   2       15.48       13.47      1.54 o 
  11   1   2       21.28       21.30      1.95 o 
 -11   2   2       13.84       12.83      2.33 o 
 -10   2   2        6.18        5.85      1.03 o 
  -9   2   2        0.29       -0.18      0.58 o 
  -8   2   2       21.22       22.06      1.60 o 
  -7   2   2        0.70        1.36      0.62 o 
  -6   2   2       53.00       53.85      1.46 o 
  -5   2   2       23.59       25.87      0.87 o 
  -4   2   2      174.77      176.13      3.36 o 
  -3   2   2      261.33      269.15      4.54 o 
  -2   2   2      380.95      371.47      5.98 o 
  -1   2   2       19.27       17.33      1.61 o 
   0   2   2      349.73      323.45      4.55 o 
   1   2   2       82.42       76.16      1.54 o 
   2   2   2      183.34      200.54      3.49 o 
   3   2   2      153.93      174.35      3.17 o 
   4   2   2     1009.33     1107.37     16.25 o 
   5   2   2      176.94      173.71      3.11 o 
   6   2   2        5.21        5.21      0.65 o 
   7   2   2      113.33      108.30      2.47 o 
   8   2   2       94.04       90.54      6.59 o 
   9   2   2       93.38       95.03      3.45 o 
  10   2   2       41.03       34.50      8.60 o 
 -10   3   2        1.68        1.45      1.09 o 
  -9   3   2        6.21        5.92      1.40 o 
  -8   3   2       17.38       17.36      1.32 o 
  -7   3   2       14.98       16.73      1.19 o 
  -6   3   2       86.29       91.36      2.69 o 
  -5   3   2        3.95        3.84      0.74 o 
  -4   3   2       19.99       17.25      1.59 o 
  -3   3   2       98.32      104.95      2.48 o 
  -2   3   2       35.67       39.32      1.36 o 
  -1   3   2       63.65       60.68      1.77 o 
   0   3   2      527.30      552.30      8.83 o 
   1   3   2      105.38      104.06      2.03 o 
   2   3   2       25.75       28.99      0.94 o 
   3   3   2       24.34       22.23      0.88 o 
   4   3   2        4.47        4.92      0.55 o 
   5   3   2       24.99       23.21      0.80 o 
   6   3   2      258.24      244.98      4.47 o 
   7   3   2       77.00       69.72      2.63 o 
   8   3   2        3.90        2.66      0.88 o 
   9   3   2        6.90        5.71      1.59 o 
  10   3   2        5.63        7.31      1.30 o 
  -9   4   2        1.61        3.65      1.57 o 
  -8   4   2        2.75        3.05      0.76 o 
  -7   4   2        8.86       11.65      1.12 o 
  -6   4   2        7.67        7.23      1.59 o 
  -5   4   2      117.76      125.30      3.84 o 
  -4   4   2      335.30      314.25      7.07 o 
  -3   4   2      144.89      146.06      3.77 o 
  -2   4   2       77.07       79.97      2.41 o 
  -1   4   2       14.68       17.51      2.49 o 
   0   4   2      248.35      252.32      5.91 o 
   1   4   2      132.90      126.82      3.37 o 
   2   4   2        0.44        0.82      0.25 o 
   3   4   2       13.02       14.73      0.72 o 
   4   4   2        1.23        1.20      0.50 o 
   5   4   2       27.36       28.80      1.49 o 
   6   4   2        2.20        4.01      0.78 o 
   7   4   2        1.27        0.64      0.59 o 
   8   4   2       12.52       13.41      2.60 o 
   9   4   2        2.84        1.30      1.73 o 
  -8   5   2        3.23        4.62      1.65 o 
  -7   5   2        5.44        5.04      0.91 o 
  -6   5   2        3.70        1.22      1.00 o 
  -5   5   2        4.01        5.55      1.10 o 
  -4   5   2       19.30       19.89      1.63 o 
  -3   5   2       60.70       63.95      4.01 o 
  -2   5   2       29.96       27.40      1.41 o 
  -1   5   2       45.79       44.32      1.81 o 
   0   5   2        2.31        3.14      0.68 o 
   1   5   2       23.71       26.14      1.37 o 
   2   5   2       65.60       64.53      2.03 o 
   3   5   2       15.33       17.63      1.14 o 
   4   5   2        3.18        1.66      0.62 o 
   5   5   2        4.41        4.56      1.33 o 
   6   5   2        3.69        4.40      1.38 o 
   7   5   2       14.48       15.64      2.33 o 
   8   5   2        0.46        2.49      1.39 o 
  -7   6   2        0.48        1.92      1.34 o 
  -6   6   2        0.30        0.10      1.14 o 
  -5   6   2        4.54        3.50      1.16 o 
  -4   6   2       12.95       14.02      3.46 o 
  -3   6   2        1.87        0.65      1.67 o 
  -2   6   2        0.75        0.27      1.12 o 
  -1   6   2        4.96        5.23      0.88 o 
   0   6   2        5.30        5.09      1.13 o 
   1   6   2       85.95       92.03      2.64 o 
   2   6   2       20.78       21.39      1.99 o 
   3   6   2       19.54       21.00      1.32 o 
   4   6   2        4.85        5.09      0.84 o 
   5   6   2        1.29        2.42      1.27 o 
   6   6   2        1.35        0.84      1.35 o 
   7   6   2        2.46        1.38      1.32 o 
  -5   7   2        2.55        3.05      2.49 o 
  -4   7   2        3.14        3.62      1.30 o 
  -3   7   2        7.30        9.80      1.57 o 
  -2   7   2        2.89        1.30      0.94 o 
  -1   7   2        2.12        2.06      1.62 o 
   0   7   2        1.59        2.27      0.99 o 
   1   7   2       20.98       22.59      5.58 o 
   2   7   2        3.54        5.15      1.07 o 
   3   7   2        6.80        5.56      0.96 o 
   4   7   2        6.38        8.59      1.70 o 
   5   7   2        0.85        0.95      1.52 o 
  -5  -7   3        2.84        2.01      0.95 o 
  -4  -7   3        5.96        6.87      1.02 o 
  -3  -7   3        1.92        2.80      0.77 o 
  -2  -7   3        6.52        6.32      1.01 o 
  -1  -7   3       14.54       13.78      1.83 o 
   0  -7   3        8.07       11.29      1.42 o 
   1  -7   3        2.93        4.40      1.15 o 
   2  -7   3        8.80        9.09      1.42 o 
   3  -7   3        5.57        4.68      1.35 o 
   4  -7   3        2.33        1.76      2.63 o 
   5  -7   3        7.04        6.69      2.94 o 
  -7  -6   3        1.55        0.85      1.27 o 
  -6  -6   3        3.62        3.45      1.01 o 
  -5  -6   3        1.31        2.01      0.75 o 
  -4  -6   3        0.33        0.24      0.71 o 
  -3  -6   3        0.26        1.16      0.52 o 
  -2  -6   3        5.88        7.93      1.53 o 
  -1  -6   3       20.85       23.04      1.25 o 
   0  -6   3       51.58       51.55      1.75 o 
   1  -6   3       37.30       32.95      3.30 o 
   2  -6   3       61.76       64.41      2.71 o 
   3  -6   3       14.11       13.34      1.54 o 
   4  -6   3       15.22       14.14      1.99 o 
   5  -6   3        5.57        5.76      1.22 o 
   6  -6   3        0.63        1.45      1.43 o 
  -9  -5   3        6.64        8.08      1.98 o 
  -8  -5   3        1.46        2.75      0.93 o 
  -7  -5   3        4.96        5.02      0.99 o 
  -6  -5   3       18.71       18.45      1.37 o 
  -5  -5   3       15.46       14.47      1.64 o 
  -4  -5   3       68.13       64.27      1.95 o 
  -3  -5   3       44.49       43.40      3.19 o 
  -2  -5   3       51.58       51.56      1.66 o 
  -1  -5   3       68.07       70.69      1.97 o 
   0  -5   3       83.62       80.57      2.09 o 
   1  -5   3        2.61        1.53      0.39 o 
   2  -5   3        8.54        9.73      0.78 o 
   3  -5   3       32.16       28.69      1.79 o 
   4  -5   3        1.29        0.88      0.96 o 
   5  -5   3        8.07        8.94      1.22 o 
   6  -5   3        5.87        8.02      0.98 o 
   7  -5   3        3.95        5.54      1.17 o 
   8  -5   3        1.90        0.90      0.83 o 
  -9  -4   3        9.44       10.32      1.37 o 
  -8  -4   3       27.39       30.22      1.83 o 
  -7  -4   3       25.97       23.09      2.89 o 
  -6  -4   3       22.16       21.71      1.16 o 
  -5  -4   3       80.57       84.65      2.13 o 
  -4  -4   3      127.90      130.47      2.82 o 
  -3  -4   3      101.08      102.69      2.02 o 
  -2  -4   3       95.61       89.97      1.74 o 
  -1  -4   3       15.21       15.77      0.91 o 
   0  -4   3       39.85       33.85      1.52 o 
   1  -4   3       78.46       74.85      1.81 o 
   2  -4   3        1.46        1.57      0.53 o 
   3  -4   3        1.89        1.90      0.47 o 
   4  -4   3       37.20       37.39      1.50 o 
   5  -4   3        6.58        4.79      0.74 o 
   6  -4   3       17.65       15.88      1.37 o 
   7  -4   3       14.55       12.56      1.72 o 
   8  -4   3       17.75       17.53      2.68 o 
   9  -4   3        7.24        7.99      1.36 o 
 -10  -3   3        0.22        0.38      0.83 o 
  -9  -3   3        1.33        1.36      0.92 o 
  -8  -3   3       27.57       28.48      1.76 o 
  -7  -3   3       53.84       59.13      2.34 o 
  -6  -3   3       75.84       75.54      2.05 o 
  -5  -3   3       80.90       72.67      1.85 o 
  -4  -3   3       80.50       79.85      1.44 o 
  -3  -3   3       10.11        9.52      0.53 o 
  -2  -3   3       35.44       38.47      0.94 o 
  -1  -3   3      871.43      892.29     11.11 o 
   0  -3   3        0.91        0.73      0.17 o 
   1  -3   3      280.93      291.46      3.94 o 
   2  -3   3      230.55      238.38      3.53 o 
   3  -3   3      130.18      140.01      2.03 o 
   4  -3   3      165.69      178.33      2.98 o 
   5  -3   3       21.54       21.58      1.30 o 
   6  -3   3      142.43      142.28      3.90 o 
   7  -3   3       13.83       13.01      1.95 o 
   8  -3   3      147.83      130.85      8.62 o 
   9  -3   3        0.45        0.93      0.73 o 
  10  -3   3        0.32       -0.82      0.82 o 
 -11  -2   3        4.32        3.17      1.41 o 
 -10  -2   3        0.79        0.90      0.77 o 
  -9  -2   3       19.87       20.17      1.57 o 
  -8  -2   3        6.83        6.47      0.98 o 
  -7  -2   3       25.05       24.01      1.41 o 
  -6  -2   3       47.27       48.41      1.53 o 
  -5  -2   3       49.45       50.77      1.21 o 
  -4  -2   3      658.89      693.12      8.07 o 
  -3  -2   3      393.44      409.58      4.91 o 
  -2  -2   3     1082.10     1113.75     13.52 o 
  -1  -2   3      333.68      317.43      4.89 o 
   0  -2   3       66.75       60.32      1.03 o 
   1  -2   3      122.21      110.61      1.69 o 
   2  -2   3      561.72      575.13      6.51 o 
   3  -2   3      730.87      806.07     10.47 o 
   4  -2   3      441.82      469.00      6.47 o 
   5  -2   3      249.41      253.04      4.56 o 
   6  -2   3       27.09       27.66      1.05 o 
   7  -2   3       17.64       19.65      1.05 o 
   8  -2   3       21.12       19.98      1.77 o 
   9  -2   3       24.64       26.81      1.36 o 
  10  -2   3        1.10       -0.44      0.65 o 
  11  -2   3        8.50        5.38      1.63 o 
 -11  -1   3        2.19        1.56      1.24 o 
 -10  -1   3        5.80        5.50      1.00 o 
  -9  -1   3       39.85       41.53      1.61 o 
  -8  -1   3        6.98        7.42      1.17 o 
  -7  -1   3       16.56       16.18      0.96 o 
  -6  -1   3       78.58       87.76      2.52 o 
  -5  -1   3       67.45       70.83      1.38 o 
  -4  -1   3      207.43      214.63      3.15 o 
  -3  -1   3       50.46       51.12      1.24 o 
  -2  -1   3      824.16      833.76      9.31 o 
  -1  -1   3      814.82      755.92     11.27 o 
   0  -1   3      366.40      343.47      4.92 o 
   1  -1   3      242.62      203.60      3.34 o 
   2  -1   3      444.81      386.68     24.53 o 
   3  -1   3      163.29      155.73      2.36 o 
   4  -1   3       18.77       18.21      0.61 o 
   5  -1   3       75.95       82.93      1.88 o 
   6  -1   3       27.13       25.63      1.03 o 
   7  -1   3        7.12        7.71      0.76 o 
   8  -1   3       60.23       60.71      1.85 o 
   9  -1   3        7.51        8.28      0.87 o 
  10  -1   3        0.05       -0.07      0.88 o 
  11  -1   3       15.16       16.26      2.69 o 
 -11   0   3        7.65        8.56      1.03 o 
 -10   0   3       10.88       11.81      1.08 o 
  -9   0   3        4.00        4.07      0.70 o 
  -8   0   3       33.59       36.42      1.39 o 
  -7   0   3      182.05      205.48      5.41 o 
  -6   0   3       32.83       38.42      1.22 o 
  -5   0   3        0.11        0.01      0.21 o 
  -4   0   3       60.05       58.06      2.59 o 
  -3   0   3       15.57       13.78      0.42 o 
  -2   0   3      393.09      358.20      4.67 o 
  -1   0   3        3.63        3.92      0.26 o 
   0   0   3     1759.44     1502.64     40.48 o 
   1   0   3     2167.08     2145.22     26.56 o 
   2   0   3       59.55       58.30      1.00 o 
   3   0   3       55.99       58.85      1.07 o 
   4   0   3      148.58      187.40      2.79 o 
   5   0   3      262.07      285.49      6.81 o 
   6   0   3      192.51      215.21      5.72 o 
   7   0   3       14.84       14.51      1.20 o 
   8   0   3       20.81       21.13      1.17 o 
   9   0   3       28.77       24.00      1.62 o 
  10   0   3        0.15        0.44      0.75 o 
  11   0   3        0.03        0.50      0.89 o 
 -11   1   3        2.20        3.34      0.82 o 
 -10   1   3        5.80        6.45      0.88 o 
  -9   1   3       39.88       40.82      1.58 o 
  -8   1   3        6.99        6.10      0.68 o 
  -7   1   3       16.58       15.43      1.39 o 
  -6   1   3       78.61       84.74      1.98 o 
  -5   1   3       67.25       70.91      1.37 o 
  -4   1   3      207.64      216.57      3.14 o 
  -3   1   3       50.37       50.89      1.16 o 
  -2   1   3      824.56      837.20     12.61 o 
  -1   1   3      815.13      771.02     11.51 o 
   0   1   3      366.02      343.74      4.68 o 
   1   1   3      242.23      207.51      3.36 o 
   2   1   3      445.04      413.23      5.89 o 
   3   1   3      163.17      154.60      2.28 o 
   4   1   3       18.77       17.95      0.56 o 
   5   1   3       76.04       82.58      1.51 o 
   6   1   3       27.16       28.35      1.06 o 
   7   1   3        7.12        7.30      0.69 o 
   8   1   3       60.32       60.06      4.60 o 
   9   1   3        7.47        7.09      1.10 o 
  10   1   3        0.06       -0.42      0.71 o 
 -11   2   3        4.32        3.71      1.06 o 
 -10   2   3        0.80        0.83      0.72 o 
  -9   2   3       19.82       18.64      1.27 o 
  -8   2   3        6.83        8.06      0.81 o 
  -7   2   3       25.09       23.70      1.05 o 
  -6   2   3       47.34       49.98      1.43 o 
  -5   2   3       49.40       52.69      1.18 o 
  -4   2   3      658.83      699.57     10.86 o 
  -3   2   3      393.39      405.89      6.59 o 
  -2   2   3     1082.41     1097.80     14.63 o 
  -1   2   3      334.20      316.55      4.44 o 
   0   2   3       66.75       60.06      1.11 o 
   1   2   3      122.18      108.79      2.06 o 
   2   2   3      561.54      558.17     23.36 o 
   3   2   3      730.49      798.81     10.33 o 
   4   2   3      441.45      470.88      6.33 o 
   5   2   3      249.49      252.94      3.72 o 
   6   2   3       27.12       27.50      1.04 o 
   7   2   3       17.65       17.66      1.33 o 
   8   2   3       21.09       21.11      1.54 o 
   9   2   3       24.64       23.63      1.81 o 
  10   2   3        1.10        2.07      1.00 o 
 -10   3   3        0.22        0.88      0.79 o 
  -9   3   3        1.34        3.16      0.80 o 
  -8   3   3       27.57       29.60      1.61 o 
  -7   3   3       53.92       58.96      2.18 o 
  -6   3   3       75.96       76.24      2.42 o 
  -5   3   3       80.85       75.53      4.67 o 
  -4   3   3       80.35       78.10      2.49 o 
  -3   3   3       10.06        9.64      0.43 o 
  -2   3   3       35.55       37.00      0.85 o 
  -1   3   3      872.16      890.00     12.00 o 
   0   3   3        0.92        0.72      0.17 o 
   1   3   3      280.68      290.80      4.31 o 
   2   3   3      230.63      234.21      4.16 o 
   3   3   3      130.27      137.22      2.80 o 
   4   3   3      165.52      181.27      3.53 o 
   5   3   3       21.55       22.81      1.33 o 
   6   3   3      142.35      145.26      4.13 o 
   7   3   3       13.80       12.65      1.27 o 
   8   3   3      147.95      136.38      4.13 o 
   9   3   3        0.45        1.19      0.75 o 
  10   3   3        0.32        0.17      2.67 o 
  -9   4   3        9.42        8.40      1.15 o 
  -8   4   3       27.42       31.91      2.39 o 
  -7   4   3       25.92       23.28      2.75 o 
  -6   4   3       22.18       17.76      2.05 o 
  -5   4   3       80.54       85.60      3.00 o 
  -4   4   3      127.74      128.51      3.87 o 
  -3   4   3      101.10      103.08      2.51 o 
  -2   4   3       95.71       89.33      2.20 o 
  -1   4   3       15.15       16.52      0.85 o 
   0   4   3       39.81       35.28      1.25 o 
   1   4   3       78.50       75.84      2.02 o 
   2   4   3        1.46        2.15      0.31 o 
   3   4   3        1.89        2.21      0.38 o 
   4   4   3       37.20       34.65      1.31 o 
   5   4   3        6.56        6.95      0.89 o 
   6   4   3       17.72       16.24      1.29 o 
   7   4   3       14.55       14.80      1.36 o 
   8   4   3       17.72       17.43      1.54 o 
   9   4   3        7.24       10.10      1.43 o 
  -8   5   3        1.46        1.50      0.76 o 
  -7   5   3        4.96        5.82      1.11 o 
  -6   5   3       18.74       17.23      1.63 o 
  -5   5   3       15.41       15.03      1.46 o 
  -4   5   3       68.03       62.09      2.66 o 
  -3   5   3       44.41       44.32      2.24 o 
  -2   5   3       51.60       46.41      2.24 o 
  -1   5   3       67.99       70.84      2.07 o 
   0   5   3       83.79       81.73      2.30 o 
   1   5   3        2.63        3.56      0.61 o 
   2   5   3        8.54        9.42      0.90 o 
   3   5   3       32.20       30.96      1.41 o 
   4   5   3        1.29        0.55      0.49 o 
   5   5   3        8.08        7.32      1.09 o 
   6   5   3        5.88        5.98      1.64 o 
   7   5   3        3.95        5.33      1.63 o 
   8   5   3        1.90       -0.79      1.79 o 
  -6   6   3        3.61        3.92      1.54 o 
  -5   6   3        1.31        2.31      0.96 o 
  -4   6   3        0.33       -0.42      1.57 o 
  -3   6   3        0.26       -0.24      0.69 o 
  -2   6   3        5.90        5.87      1.10 o 
  -1   6   3       20.81       20.80      1.72 o 
   0   6   3       51.58       53.11      6.47 o 
   1   6   3       37.22       38.65      1.67 o 
   2   6   3       61.83       65.14      2.24 o 
   3   6   3       14.08       12.13      1.10 o 
   4   6   3       15.25       16.52      1.28 o 
   5   6   3        5.59        8.37      1.37 o 
   6   6   3        0.63        0.23      1.66 o 
   7   6   3        2.98        1.81      1.55 o 
  -5   7   3        2.85        3.52      2.44 o 
  -4   7   3        5.98        7.93      1.57 o 
  -3   7   3        1.92        3.21      2.02 o 
  -2   7   3        6.52        7.52      2.79 o 
  -1   7   3       14.50       16.25      2.44 o 
   0   7   3        8.07       11.39      1.53 o 
   1   7   3        2.91        4.01      1.14 o 
   2   7   3        8.80       11.74      1.57 o 
   3   7   3        5.58        7.30      1.35 o 
   4   7   3        2.33        1.14      0.92 o 
   5   7   3        7.04        8.55      2.21 o 
  -5  -7   4        0.29        0.80      1.25 o 
  -4  -7   4        1.12        1.24      1.18 o 
  -3  -7   4        1.92        3.15      0.78 o 
  -2  -7   4        0.06        1.04      0.92 o 
  -1  -7   4       11.24       13.09      1.56 o 
   0  -7   4        6.66        5.01      2.79 o 
   1  -7   4       28.99       29.84      2.28 o 
   2  -7   4        2.98        4.25      1.19 o 
   3  -7   4        6.93        6.53      1.47 o 
   4  -7   4        1.78        5.03      2.59 o 
  -7  -6   4        2.41        4.85      1.12 o 
  -6  -6   4        4.42        5.75      1.26 o 
  -5  -6   4        0.80        0.44      0.59 o 
  -4  -6   4       10.83       12.72      1.07 o 
  -3  -6   4       11.82       11.83      0.99 o 
  -2  -6   4        6.00        6.20      0.79 o 
  -1  -6   4       27.67       27.00      1.36 o 
   0  -6   4       17.39       16.60      1.51 o 
   1  -6   4       51.84       51.84      2.39 o 
   2  -6   4        4.61        4.03      0.94 o 
   3  -6   4        2.60        3.20      0.90 o 
   4  -6   4        3.10        3.24      0.96 o 
   5  -6   4       14.59       15.59      1.80 o 
   6  -6   4       18.34       18.33      2.46 o 
  -9  -5   4        0.91        1.90      1.59 o 
  -8  -5   4        1.24        2.80      1.00 o 
  -7  -5   4        4.36        7.16      1.17 o 
  -6  -5   4        0.51        0.59      0.70 o 
  -5  -5   4        4.87        4.12      0.74 o 
  -4  -5   4        3.44        2.96      0.68 o 
  -3  -5   4       17.22       14.42      0.99 o 
  -2  -5   4        2.25        2.55      0.56 o 
  -1  -5   4       37.77       38.44      1.39 o 
   0  -5   4       44.42       42.65      1.44 o 
   1  -5   4       11.13       11.58      1.22 o 
   2  -5   4       18.50       18.20      1.51 o 
   3  -5   4        3.34        2.35      0.80 o 
   4  -5   4        3.64        4.31      1.89 o 
   5  -5   4        0.30        0.57      0.70 o 
   6  -5   4        1.66        1.94      0.68 o 
   7  -5   4        1.56        1.62      0.93 o 
   8  -5   4        5.37        5.47      1.30 o 
  -9  -4   4        3.05        4.49      0.99 o 
  -8  -4   4        2.87        2.61      0.83 o 
  -7  -4   4        0.01        0.05      0.58 o 
  -6  -4   4       31.75       32.80      1.35 o 
  -5  -4   4       39.39       39.86      1.41 o 
  -4  -4   4       76.23       69.01      4.45 o 
  -3  -4   4       29.72       31.65      2.07 o 
  -2  -4   4      106.98      108.82      2.01 o 
  -1  -4   4        2.82        2.31      0.56 o 
   0  -4   4       14.47       11.79      0.87 o 
   1  -4   4      140.74      132.43      2.68 o 
   2  -4   4        5.17        5.01      0.51 o 
   3  -4   4       19.62       20.40      1.43 o 
   4  -4   4       16.90       18.30      1.13 o 
   5  -4   4        5.00        5.02      0.75 o 
   6  -4   4       15.15       12.00      3.08 o 
   7  -4   4        2.65        1.82      1.05 o 
   8  -4   4        0.70        0.25      0.67 o 
   9  -4   4       19.47       14.76      1.65 o 
 -10  -3   4        5.53        3.60      1.09 o 
  -9  -3   4       15.04       17.84      1.63 o 
  -8  -3   4        1.73        1.18      0.89 o 
  -7  -3   4        1.62        1.30      0.66 o 
  -6  -3   4      224.25      237.02      5.56 o 
  -5  -3   4      109.45      111.20      2.14 o 
  -4  -3   4       71.61       66.12      1.36 o 
  -3  -3   4       49.93       50.71      1.22 o 
  -2  -3   4       27.80       26.61      0.78 o 
  -1  -3   4      175.03      181.11      2.71 o 
   0  -3   4      379.95      379.80      5.09 o 
   1  -3   4      363.99      395.07      5.19 o 
   2  -3   4      106.10      109.53      1.66 o 
   3  -3   4       54.15       54.03      1.13 o 
   4  -3   4       50.64       51.80      1.63 o 
   5  -3   4       12.70       12.79      1.09 o 
   6  -3   4      123.49      108.13      6.60 o 
   7  -3   4       53.76       55.06      2.32 o 
   8  -3   4       11.29       10.28      1.26 o 
   9  -3   4        6.98        6.70      1.15 o 
  10  -3   4       17.99       17.31      2.42 o 
 -10  -2   4        3.07        2.62      0.90 o 
  -9  -2   4        7.26        9.08      1.16 o 
  -8  -2   4        0.73        0.79      0.53 o 
  -7  -2   4       22.23       24.31      1.50 o 
  -6  -2   4       39.59       43.68      1.56 o 
  -5  -2   4      254.42      262.20      3.95 o 
  -4  -2   4      597.44      619.72      7.28 o 
  -3  -2   4     1055.98     1093.45     12.31 o 
  -2  -2   4      154.05      159.49      2.39 o 
  -1  -2   4      471.01      499.26      7.26 o 
   0  -2   4      105.98       95.14      1.48 o 
   1  -2   4      605.14      589.50      7.02 o 
   2  -2   4       14.87       13.91      0.39 o 
   3  -2   4      315.83      344.24      4.83 o 
   4  -2   4       37.93       37.29      1.55 o 
   5  -2   4      213.68      215.19      4.07 o 
   6  -2   4        5.33        7.75      0.67 o 
   7  -2   4       73.79       72.97      2.03 o 
   8  -2   4       22.76       20.95      1.19 o 
   9  -2   4        3.20        4.63      0.73 o 
  10  -2   4        7.29        6.24      1.12 o 
 -11  -1   4        2.85        3.22      0.95 o 
 -10  -1   4        9.85       11.23      1.34 o 
  -9  -1   4       12.42       13.73      1.72 o 
  -8  -1   4       48.23       51.26      5.77 o 
  -7  -1   4       30.02       33.38      1.55 o 
  -6  -1   4       67.72       71.50      1.82 o 
  -5  -1   4      519.88      595.12      7.88 o 
  -4  -1   4      210.69      216.62      3.20 o 
  -3  -1   4     1006.43     1047.32     11.62 o 
  -2  -1   4     1601.02     1600.99     17.65 o 
  -1  -1   4      883.45      832.50     10.05 o 
   0  -1   4      190.69      189.90      2.48 o 
   1  -1   4      287.32      268.61      3.66 o 
   2  -1   4       50.65       49.23      0.96 o 
   3  -1   4      891.64      927.99     22.19 o 
   4  -1   4       43.49       47.03      1.05 o 
   5  -1   4      212.09      223.88      3.41 o 
   6  -1   4        8.08        8.14      0.66 o 
   7  -1   4       75.96       79.84      2.12 o 
   8  -1   4      141.84      143.24      3.26 o 
   9  -1   4       39.90       39.43      1.61 o 
  10  -1   4        3.22        2.35      0.88 o 
  11  -1   4        6.51        3.11      1.62 o 
 -11   0   4        0.71        2.58      0.86 o 
 -10   0   4        0.11       -0.16      0.50 o 
  -9   0   4        4.65        5.74      0.74 o 
  -8   0   4        2.78        3.28      0.55 o 
  -7   0   4      364.61      384.86      6.59 o 
  -6   0   4      122.16      126.40      2.62 o 
  -5   0   4      196.78      215.30      3.63 o 
  -4   0   4       13.01       11.89      0.51 o 
  -3   0   4       60.42       60.30      1.09 o 
  -2   0   4      544.44      491.46      6.34 o 
  -1   0   4      129.75      104.63      1.82 o 
   0   0   4        2.90        2.24      0.16 o 
   1   0   4        0.46        0.97      0.13 o 
   2   0   4      642.59      663.27      9.72 o 
   3   0   4        4.17        3.31      0.45 o 
   4   0   4        9.33        8.75      0.43 o 
   5   0   4       10.73       13.55      0.64 o 
   6   0   4      272.67      311.93      7.48 o 
   7   0   4        1.49        1.71      0.47 o 
   8   0   4       11.24        8.31      0.98 o 
   9   0   4       12.59       11.62      1.30 o 
  10   0   4        0.46        0.71      0.73 o 
  11   0   4        4.00        5.33      1.73 o 
 -11   1   4        2.85        2.67      0.78 o 
 -10   1   4        9.89       10.50      1.34 o 
  -9   1   4       12.42       13.33      1.19 o 
  -8   1   4       48.29       46.23      1.58 o 
  -7   1   4       30.07       33.84      1.26 o 
  -6   1   4       67.66       72.13      1.77 o 
  -5   1   4      519.95      576.39      7.81 o 
  -4   1   4      210.69      217.17      3.17 o 
  -3   1   4     1006.65     1025.47     15.69 o 
  -2   1   4     1602.28     1607.79     23.92 o 
  -1   1   4      883.52      817.08     12.46 o 
   0   1   4      190.61      184.16      3.09 o 
   1   1   4      287.42      265.59      4.32 o 
   2   1   4       50.72       48.59      1.40 o 
   3   1   4      891.69      945.04     11.91 o 
   4   1   4       43.52       45.94      0.98 o 
   5   1   4      212.11      222.54      3.33 o 
   6   1   4        8.10        9.30      0.66 o 
   7   1   4       75.92       81.66      2.87 o 
   8   1   4      141.91      142.43      4.79 o 
   9   1   4       39.84       34.71      6.35 o 
  10   1   4        3.21        2.00      1.24 o 
 -11   2   4        1.65        1.37      1.15 o 
 -10   2   4        3.06        1.79      0.71 o 
  -9   2   4        7.28        8.14      1.06 o 
  -8   2   4        0.73        1.09      0.45 o 
  -7   2   4       22.28       21.81      1.00 o 
  -6   2   4       39.64       42.71      1.35 o 
  -5   2   4      254.82      262.45      3.90 o 
  -4   2   4      597.04      617.92      9.80 o 
  -3   2   4     1055.55     1093.50     16.66 o 
  -2   2   4      154.09      159.97      2.45 o 
  -1   2   4      470.83      492.72      6.78 o 
   0   2   4      106.17       93.98      1.59 o 
   1   2   4      604.88      612.20     14.54 o 
   2   2   4       14.80       13.58      0.71 o 
   3   2   4      315.52      337.61      5.31 o 
   4   2   4       37.92       37.68      0.90 o 
   5   2   4      213.40      219.21      3.31 o 
   6   2   4        5.33        5.88      0.88 o 
   7   2   4       73.83       74.35      2.69 o 
   8   2   4       22.75       20.23      1.58 o 
   9   2   4        3.20        4.30      1.56 o 
  10   2   4        7.29        3.27      1.12 o 
 -10   3   4        5.55        6.03      1.68 o 
  -9   3   4       15.05       15.35      1.72 o 
  -8   3   4        1.74        1.09      0.58 o 
  -7   3   4        1.62        2.58      0.71 o 
  -6   3   4      224.12      239.44      5.48 o 
  -5   3   4      109.47      109.69      3.36 o 
  -4   3   4       71.75       68.09      2.26 o 
  -3   3   4       49.89       50.59      1.10 o 
  -2   3   4       27.91       27.38      0.70 o 
  -1   3   4      175.23      180.31      3.35 o 
   0   3   4      380.15      387.29      5.50 o 
   1   3   4      363.64      392.87      6.85 o 
   2   3   4      106.01      112.47      2.32 o 
   3   3   4       54.18       53.50      1.49 o 
   4   3   4       50.58       50.70      1.52 o 
   5   3   4       12.69       12.43      1.05 o 
   6   3   4      123.47      110.59      3.29 o 
   7   3   4       53.81       53.25      3.36 o 
   8   3   4       11.33        7.77      1.70 o 
   9   3   4        6.99        6.96      1.22 o 
  10   3   4       18.01       18.75      2.37 o 
 -10   4   4        4.27        5.27      1.39 o 
  -9   4   4        3.05        4.13      0.92 o 
  -8   4   4        2.86        2.86      0.78 o 
  -7   4   4        0.01       -0.32      0.47 o 
  -6   4   4       31.76       30.66      2.52 o 
  -5   4   4       39.28       41.10      1.99 o 
  -4   4   4       76.13       76.98      5.18 o 
  -3   4   4       29.79       29.77      1.61 o 
  -2   4   4      106.95      108.60      2.53 o 
  -1   4   4        2.85        2.62      0.42 o 
   0   4   4       14.45       13.86      0.78 o 
   1   4   4      140.82      135.47      2.98 o 
   2   4   4        5.19        5.27      0.46 o 
   3   4   4       19.75       18.80      0.79 o 
   4   4   4       16.90       18.06      1.06 o 
   5   4   4        5.01        5.41      0.85 o 
   6   4   4       15.13       15.23      1.25 o 
   7   4   4        2.66        1.96      0.75 o 
   8   4   4        0.70        0.04      0.74 o 
   9   4   4       19.46       17.63      1.66 o 
  -9   5   4        0.90        0.90      1.01 o 
  -8   5   4        1.24        1.78      1.55 o 
  -7   5   4        4.35        4.34      0.88 o 
  -6   5   4        0.51        1.96      0.79 o 
  -5   5   4        4.87        4.99      0.97 o 
  -4   5   4        3.42        1.65      0.84 o 
  -3   5   4       17.23       16.67      1.45 o 
  -2   5   4        2.24        2.75      0.78 o 
  -1   5   4       37.84       38.39      1.96 o 
   0   5   4       44.44       44.52      1.57 o 
   1   5   4       11.15       10.67      0.87 o 
   2   5   4       18.49       16.94      1.10 o 
   3   5   4        3.35        3.71      0.65 o 
   4   5   4        3.62        4.50      0.80 o 
   5   5   4        0.31        0.99      0.65 o 
   6   5   4        1.67        2.73      1.28 o 
   7   5   4        1.56        1.38      1.25 o 
   8   5   4        5.39        6.28      1.88 o 
  -6   6   4        4.42        6.95      1.73 o 
  -5   6   4        0.80        1.01      1.17 o 
  -4   6   4       10.84       13.31      1.94 o 
  -3   6   4       11.80       11.90      1.52 o 
  -2   6   4        5.97        6.82      1.19 o 
  -1   6   4       27.64       29.09      1.94 o 
   0   6   4       17.38       17.11      1.61 o 
   1   6   4       51.83       51.16      2.47 o 
   2   6   4        4.62        4.83      0.81 o 
   3   6   4        2.61        2.98      0.71 o 
   4   6   4        3.10        3.12      0.77 o 
   5   6   4       14.57       16.54      2.62 o 
   6   6   4       18.35       20.49      1.82 o 
   7   6   4        2.07        4.09      1.60 o 
  -5   7   4        0.29        1.22      2.11 o 
  -4   7   4        1.11        1.47      1.09 o 
  -3   7   4        1.93        2.65      1.10 o 
  -2   7   4        0.06        0.68      1.52 o 
  -1   7   4       11.22       12.13      1.65 o 
   0   7   4        6.66        6.98      1.36 o 
   1   7   4       28.99       29.97      2.27 o 
   2   7   4        2.98        2.71      1.15 o 
   3   7   4        6.95        6.98      1.38 o 
   4   7   4        1.79        2.51      1.78 o 
  -5  -7   5        8.22        9.57      2.04 o 
  -4  -7   5        1.15        2.22      1.57 o 
  -3  -7   5        4.50        3.56      2.06 o 
  -2  -7   5        3.63        5.63      1.25 o 
  -1  -7   5       13.61       14.19      1.58 o 
   0  -7   5        3.19        1.70      0.85 o 
   1  -7   5        0.73        0.29      0.86 o 
   2  -7   5        6.46        6.54      1.34 o 
   3  -7   5        7.38        8.02      1.57 o 
  -7  -6   5        2.75        3.34      1.06 o 
  -6  -6   5        2.57        3.61      0.95 o 
  -5  -6   5        4.24        2.86      1.13 o 
  -4  -6   5        0.84        0.40      0.52 o 
  -3  -6   5        1.65        1.98      0.54 o 
  -2  -6   5        1.59        0.92      0.73 o 
  -1  -6   5        9.58        9.49      1.59 o 
   0  -6   5       16.54       16.50      1.53 o 
   1  -6   5       19.05       15.72      1.52 o 
   2  -6   5        2.52        1.83      0.84 o 
   3  -6   5        0.60        0.33      0.80 o 
   4  -6   5        0.27        0.32      0.83 o 
   5  -6   5       13.15       13.00      2.35 o 
   6  -6   5        0.92        1.03      1.12 o 
  -8  -5   5       11.31       13.59      1.54 o 
  -7  -5   5        6.32        5.97      1.11 o 
  -6  -5   5        4.45        5.04      1.48 o 
  -5  -5   5        2.18        1.67      0.58 o 
  -4  -5   5       16.74       15.65      1.19 o 
  -3  -5   5       18.33       17.64      1.18 o 
  -2  -5   5       37.67       36.04      2.42 o 
  -1  -5   5        6.94        6.21      1.16 o 
   0  -5   5       51.47       51.06      2.21 o 
   1  -5   5       31.07       28.34      1.89 o 
   2  -5   5        4.76        3.80      0.87 o 
   3  -5   5      124.81      132.02      4.07 o 
   4  -5   5       19.30       21.25      1.74 o 
   5  -5   5        5.10        3.69      2.24 o 
   6  -5   5        2.23        3.67      1.62 o 
   7  -5   5        2.90        1.26      0.98 o 
   8  -5   5        0.32       -0.27      0.85 o 
  -9  -4   5        0.64        1.47      0.87 o 
  -8  -4   5       13.93       12.07      1.40 o 
  -7  -4   5        6.74        6.57      1.05 o 
  -6  -4   5        6.25        5.77      0.71 o 
  -5  -4   5       11.81       12.55      0.89 o 
  -4  -4   5        4.62        4.37      0.52 o 
  -3  -4   5       42.43       39.76      1.15 o 
  -2  -4   5       76.14       76.27      1.62 o 
  -1  -4   5       44.44       40.78      1.27 o 
   0  -4   5       99.32      104.00      2.24 o 
   1  -4   5        8.09        8.83      1.39 o 
   2  -4   5       26.28       26.67      1.50 o 
   3  -4   5       54.75       49.71      2.11 o 
   4  -4   5        2.91        2.45      0.63 o 
   5  -4   5      103.82      104.61      3.43 o 
   6  -4   5       12.93       10.51      1.16 o 
   7  -4   5        3.68        3.56      0.83 o 
   8  -4   5        1.78        0.61      0.81 o 
   9  -4   5        9.87        9.36      1.54 o 
 -10  -3   5        5.85        6.30      1.29 o 
  -9  -3   5        0.77        1.67      0.85 o 
  -8  -3   5        0.50        0.73      0.60 o 
  -7  -3   5      113.25      113.75      3.52 o 
  -6  -3   5      316.83      325.48      7.06 o 
  -5  -3   5      107.92      101.51      2.04 o 
  -4  -3   5       47.44       42.45      1.37 o 
  -3  -3   5      127.09      116.44      2.08 o 
  -2  -3   5       40.43       40.99      1.54 o 
  -1  -3   5       33.94       30.43      0.81 o 
   0  -3   5       38.54       33.65      0.81 o 
   1  -3   5      165.50      167.23      2.67 o 
   2  -3   5      127.05      129.31      1.98 o 
   3  -3   5      114.08      104.88      2.37 o 
   4  -3   5       58.05       58.62      1.40 o 
   5  -3   5       53.33       49.14      1.95 o 
   6  -3   5       37.01       36.35      1.74 o 
   7  -3   5       15.09       15.10      1.37 o 
   8  -3   5        7.44        6.12      1.05 o 
   9  -3   5       26.67       25.20      2.38 o 
  10  -3   5        0.63        1.35      1.23 o 
 -10  -2   5       13.56       11.54      1.44 o 
  -9  -2   5        1.92        1.65      0.97 o 
  -8  -2   5       53.21       51.28      2.93 o 
  -7  -2   5        2.35        3.41      0.71 o 
  -6  -2   5       59.60       59.75      2.16 o 
  -5  -2   5       35.45       34.64      2.04 o 
  -4  -2   5      321.79      319.39      5.61 o 
  -3  -2   5      732.60      740.28      8.53 o 
  -2  -2   5      355.46      377.73      5.93 o 
  -1  -2   5      259.78      283.33      3.84 o 
   0  -2   5       76.97       89.78      1.67 o 
   1  -2   5      115.03      111.32      1.87 o 
   2  -2   5      205.64      200.00      6.58 o 
   3  -2   5       20.88       19.51      0.83 o 
   4  -2   5       55.90       61.54      1.99 o 
   5  -2   5       24.85       24.02      0.85 o 
   6  -2   5       44.93       46.40      1.47 o 
   7  -2   5       25.18       23.23      1.13 o 
   8  -2   5       13.36       14.50      1.64 o 
   9  -2   5        2.34        1.04      0.74 o 
  10  -2   5        3.21        3.40      1.42 o 
 -11  -1   5        1.91        3.06      1.01 o 
 -10  -1   5        2.89        2.73      0.88 o 
  -9  -1   5        3.68        3.21      0.76 o 
  -8  -1   5       32.49       31.75      1.70 o 
  -7  -1   5       13.99       15.46      0.93 o 
  -6  -1   5       16.03       17.38      1.18 o 
  -5  -1   5      543.32      557.42      7.56 o 
  -4  -1   5       38.22       41.95      0.95 o 
  -3  -1   5      870.30      855.54      9.49 o 
  -2  -1   5        6.30        5.88      0.84 o 
  -1  -1   5      211.89      206.23      2.78 o 
   0  -1   5      106.79       98.20      1.32 o 
   1  -1   5        6.85        7.28      0.35 o 
   2  -1   5      219.17      228.48      3.28 o 
   3  -1   5      522.20      583.82      8.91 o 
   4  -1   5       42.21       51.92      1.15 o 
   5  -1   5      125.32      133.17      2.36 o 
   6  -1   5        2.67        3.17      0.49 o 
   7  -1   5        2.20        1.78      0.58 o 
   8  -1   5       41.06       44.23      1.61 o 
   9  -1   5       15.32       13.60      1.36 o 
  10  -1   5        3.34        3.36      0.99 o 
  11  -1   5       14.80       14.58      2.27 o 
 -11   0   5        1.80        3.36      0.94 o 
 -10   0   5       15.45       14.59      2.27 o 
  -9   0   5        1.57        0.88      0.50 o 
  -8   0   5        3.78        3.98      0.61 o 
  -7   0   5       17.06       15.26      2.54 o 
  -6   0   5        0.01       -0.09      0.33 o 
  -5   0   5       27.91       26.51      0.77 o 
  -4   0   5        1.03        1.20      0.20 o 
  -3   0   5      283.32      285.05      3.93 o 
  -2   0   5      207.12      200.99      2.83 o 
  -1   0   5      123.83      104.90      1.90 o 
   0   0   5      747.63      698.14      9.99 o 
   1   0   5       74.43       75.12      1.22 o 
   2   0   5      402.28      430.78      5.68 o 
   3   0   5       62.14       67.36      1.24 o 
   4   0   5      114.85      122.71      2.02 o 
   5   0   5       30.47       30.69      0.85 o 
   6   0   5      142.16      146.26      2.97 o 
   7   0   5      236.68      222.05      5.99 o 
   8   0   5       62.32       58.21      2.43 o 
   9   0   5       25.71       24.50      1.75 o 
  10   0   5        0.08        0.23      0.75 o 
 -11   1   5        1.91        1.22      1.17 o 
 -10   1   5        2.90        3.46      0.73 o 
  -9   1   5        3.71        4.65      0.68 o 
  -8   1   5       32.44       32.25      1.34 o 
  -7   1   5       14.09       14.09      0.88 o 
  -6   1   5       15.98       15.95      0.81 o 
  -5   1   5      543.33      562.91      7.55 o 
  -4   1   5       38.15       40.93      0.95 o 
  -3   1   5      871.33      820.50     33.30 o 
  -2   1   5        6.36        6.29      0.68 o 
  -1   1   5      211.73      204.63      3.45 o 
   0   1   5      106.93       96.43      1.80 o 
   1   1   5        6.86        6.79      0.38 o 
   2   1   5      218.94      229.56      3.92 o 
   3   1   5      521.54      589.26      7.69 o 
   4   1   5       42.23       50.81      1.08 o 
   5   1   5      125.25      133.68      2.24 o 
   6   1   5        2.66        2.64      0.65 o 
   7   1   5        2.20        2.36      0.66 o 
   8   1   5       41.04       39.83      1.99 o 
   9   1   5       15.32       11.53      2.35 o 
  10   1   5        3.34        2.66      0.91 o 
 -11   2   5        0.16        0.67      0.82 o 
 -10   2   5       13.51       12.34      1.37 o 
  -9   2   5        1.92        3.92      1.02 o 
  -8   2   5       53.35       51.62      1.67 o 
  -7   2   5        2.36        2.44      0.62 o 
  -6   2   5       59.53       59.34      1.61 o 
  -5   2   5       35.44       33.19      0.95 o 
  -4   2   5      322.01      319.92      5.38 o 
  -3   2   5      732.72      750.37     11.57 o 
  -2   2   5      356.03      381.11      5.31 o 
  -1   2   5      259.91      284.06      4.07 o 
   0   2   5       77.32       86.59      1.56 o 
   1   2   5      114.88      110.43      2.14 o 
   2   2   5      205.92      206.81      3.58 o 
   3   2   5       20.88       18.15      0.59 o 
   4   2   5       55.79       61.48      1.58 o 
   5   2   5       24.87       23.56      0.99 o 
   6   2   5       44.96       45.83      1.96 o 
   7   2   5       25.18       24.05      1.86 o 
   8   2   5       13.36       12.63      1.29 o 
   9   2   5        2.32        0.78      1.21 o 
  10   2   5        3.21        2.55      0.99 o 
 -10   3   5        5.84        6.25      1.52 o 
  -9   3   5        0.78        0.96      0.67 o 
  -8   3   5        0.51        0.40      0.70 o 
  -7   3   5      113.22      117.56      3.45 o 
  -6   3   5      316.80      328.64      7.28 o 
  -5   3   5      107.64      100.65      3.03 o 
  -4   3   5       47.50       41.92      1.73 o 
  -3   3   5      127.16      119.41      2.43 o 
  -2   3   5       40.39       42.57      2.04 o 
  -1   3   5       33.84       31.16      0.78 o 
   0   3   5       38.59       35.48      0.89 o 
   1   3   5      165.40      168.78      2.78 o 
   2   3   5      126.88      132.21      2.65 o 
   3   3   5      114.07      106.32      2.32 o 
   4   3   5       57.96       58.85      2.03 o 
   5   3   5       53.46       48.04      1.91 o 
   6   3   5       37.04       35.22      1.75 o 
   7   3   5       15.13       16.38      1.38 o 
   8   3   5        7.45        7.67      1.60 o 
   9   3   5       26.69       22.22      2.44 o 
 -10   4   5        6.21        5.19      1.23 o 
  -9   4   5        0.64        0.97      0.76 o 
  -8   4   5       13.97       14.05      1.36 o 
  -7   4   5        6.73        5.53      0.88 o 
  -6   4   5        6.25        5.46      0.94 o 
  -5   4   5       11.78       12.23      1.21 o 
  -4   4   5        4.61        5.32      1.63 o 
  -3   4   5       42.48       38.37      1.85 o 
  -2   4   5       76.07       76.87      2.65 o 
  -1   4   5       44.43       40.41      1.79 o 
   0   4   5       99.06      102.74      2.46 o 
   1   4   5        8.06        7.27      0.69 o 
   2   4   5       26.24       26.80      0.93 o 
   3   4   5       54.68       51.80      1.38 o 
   4   4   5        2.92        2.52      0.54 o 
   5   4   5      103.90      102.26      3.19 o 
   6   4   5       12.95       10.49      1.97 o 
   7   4   5        3.69        3.33      0.86 o 
   8   4   5        1.76        0.21      0.70 o 
   9   4   5        9.87        9.03      3.04 o 
  -9   5   5        1.92        0.54      1.00 o 
  -8   5   5       11.33       14.69      2.15 o 
  -7   5   5        6.30        3.95      1.33 o 
  -6   5   5        4.46        5.71      1.11 o 
  -5   5   5        2.18        2.40      0.79 o 
  -4   5   5       16.78       17.36      1.54 o 
  -3   5   5       18.35       20.81      1.86 o 
  -2   5   5       37.68       37.80      2.05 o 
  -1   5   5        6.94        6.02      1.00 o 
   0   5   5       51.46       50.65      2.25 o 
   1   5   5       31.17       29.32      1.29 o 
   2   5   5        4.76        4.50      0.82 o 
   3   5   5      124.86      131.23      3.27 o 
   4   5   5       19.31       20.85      1.29 o 
   5   5   5        5.07        6.07      1.05 o 
   6   5   5        2.23        4.88      1.51 o 
   7   5   5        2.90        3.58      1.67 o 
   8   5   5        0.32       -1.20      1.20 o 
  -6   6   5        2.56        1.46      1.09 o 
  -5   6   5        4.23        4.51      1.14 o 
  -4   6   5        0.85        0.58      0.97 o 
  -3   6   5        1.65        0.89      0.79 o 
  -2   6   5        1.58        2.16      0.80 o 
  -1   6   5        9.56       10.08      1.38 o 
   0   6   5       16.50       16.67      1.94 o 
   1   6   5       19.01       16.97      1.55 o 
   2   6   5        2.52        4.04      1.58 o 
   3   6   5        0.60       -0.66      0.66 o 
   4   6   5        0.26        0.07      0.63 o 
   5   6   5       13.17       15.36      1.59 o 
   6   6   5        0.93        1.27      1.55 o 
  -4   7   5        1.15        1.15      1.95 o 
  -3   7   5        4.50        4.65      1.31 o 
  -2   7   5        3.64        5.51      1.33 o 
  -1   7   5       13.58       17.05      1.84 o 
   0   7   5        3.18        1.93      1.00 o 
   1   7   5        0.74       -0.19      1.04 o 
   2   7   5        6.45        7.48      1.40 o 
   3   7   5        7.38        9.90      2.06 o 
   4   7   5        1.52       -0.39      1.59 o 
  -4  -7   6        5.23        6.19      1.40 o 
  -3  -7   6        0.68        1.62      1.04 o 
  -2  -7   6        0.95        1.85      1.26 o 
  -1  -7   6        0.71        2.98      1.11 o 
   0  -7   6        1.73        2.09      1.05 o 
   1  -7   6        7.20        9.31      2.49 o 
   2  -7   6        0.14       -0.50      1.08 o 
  -7  -6   6        0.26       -0.74      0.81 o 
  -6  -6   6       19.00       20.53      1.75 o 
  -5  -6   6        1.35        1.50      1.10 o 
  -4  -6   6        9.54       11.24      1.07 o 
  -3  -6   6        1.75        2.02      0.79 o 
  -2  -6   6        6.22        3.79      0.91 o 
  -1  -6   6        3.91        4.51      0.98 o 
   0  -6   6       17.07       16.73      2.90 o 
   1  -6   6       10.66       12.17      3.58 o 
   2  -6   6        1.11        1.67      0.83 o 
   3  -6   6        6.40        9.15      1.30 o 
   4  -6   6        5.81        5.43      1.24 o 
   5  -6   6        8.63        7.87      1.38 o 
  -8  -5   6        0.97        1.28      0.96 o 
  -7  -5   6        6.30        4.87      1.44 o 
  -6  -5   6        2.70        3.83      0.83 o 
  -5  -5   6       16.18       16.87      2.17 o 
  -4  -5   6        5.83        6.87      0.83 o 
  -3  -5   6        4.33        6.05      0.76 o 
  -2  -5   6       15.85       17.06      1.54 o 
  -1  -5   6        1.50        1.20      0.67 o 
   0  -5   6       63.27       67.12      3.14 o 
   1  -5   6        9.97        7.48      1.08 o 
   2  -5   6       37.34       36.31      1.95 o 
   3  -5   6        6.40        8.94      1.28 o 
   4  -5   6       83.27       77.72      3.01 o 
   5  -5   6       27.60       26.51      1.98 o 
   6  -5   6        1.23        1.43      0.82 o 
   7  -5   6        6.38        6.09      1.70 o 
  -9  -4   6        0.14        1.94      0.90 o 
  -8  -4   6        4.61        5.25      1.16 o 
  -7  -4   6        3.79        3.90      0.84 o 
  -6  -4   6       13.05       12.29      0.95 o 
  -5  -4   6       42.77       39.31      1.43 o 
  -4  -4   6       13.23       14.66      0.83 o 
  -3  -4   6        9.55       10.16      1.51 o 
  -2  -4   6       11.66       10.03      0.91 o 
  -1  -4   6       77.49       73.09      1.83 o 
   0  -4   6       16.22       16.19      2.69 o 
   1  -4   6       15.71       15.80      1.25 o 
   2  -4   6        8.73       10.38      1.59 o 
   3  -4   6       13.63       15.79      1.33 o 
   4  -4   6       54.14       48.20      1.79 o 
   5  -4   6       41.21       37.07      1.61 o 
   6  -4   6        9.30        7.40      1.07 o 
   7  -4   6        3.51        4.28      1.31 o 
   8  -4   6       17.40       19.07      1.75 o 
   9  -4   6        2.95        5.09      1.51 o 
 -10  -3   6       13.86       14.51      1.69 o 
  -9  -3   6        4.96        5.26      1.07 o 
  -8  -3   6       24.91       25.64      1.73 o 
  -7  -3   6       79.72       78.05      2.74 o 
  -6  -3   6       53.52       53.48      2.14 o 
  -5  -3   6      164.16      151.19      2.70 o 
  -4  -3   6      106.77       98.06      1.94 o 
  -3  -3   6      108.09      104.22      1.95 o 
  -2  -3   6       19.33       17.97      1.14 o 
  -1  -3   6      101.10      103.61      1.81 o 
   0  -3   6      103.35       92.10      1.63 o 
   1  -3   6      151.10      146.45      2.79 o 
   2  -3   6       24.88       23.00      0.78 o 
   3  -3   6       18.18       17.43      0.99 o 
   4  -3   6       17.76       18.51      0.78 o 
   5  -3   6       40.35       42.14      1.66 o 
   6  -3   6       53.06       55.79      2.27 o 
   7  -3   6       75.31       75.82      3.66 o 
   8  -3   6       23.55       23.18      1.67 o 
   9  -3   6       14.26       15.11      1.60 o 
 -10  -2   6        4.14        3.97      1.00 o 
  -9  -2   6       28.00       29.50      1.92 o 
  -8  -2   6       85.14       89.05      3.29 o 
  -7  -2   6       94.34       94.76      3.06 o 
  -6  -2   6      285.55      294.90      6.52 o 
  -5  -2   6       14.57       15.84      0.85 o 
  -4  -2   6      209.36      216.11      3.29 o 
  -3  -2   6      527.87      538.46      7.02 o 
  -2  -2   6      261.61      286.04      4.00 o 
  -1  -2   6      468.60      484.94      8.17 o 
   0  -2   6       23.49       21.28      0.62 o 
   1  -2   6       42.80       38.57      1.15 o 
   2  -2   6      139.74      139.49      9.98 o 
   3  -2   6      121.82      110.58      4.03 o 
   4  -2   6        4.90        5.18      0.46 o 
   5  -2   6       51.77       46.73      1.25 o 
   6  -2   6       15.47       15.27      0.93 o 
   7  -2   6        0.51        1.45      0.50 o 
   8  -2   6       11.45       10.42      0.95 o 
   9  -2   6       10.01        9.81      1.24 o 
  10  -2   6        0.72        1.23      1.13 o 
 -11  -1   6       10.82       13.56      2.29 o 
 -10  -1   6        8.32       10.46      1.34 o 
  -9  -1   6        2.59        3.56      0.82 o 
  -8  -1   6       57.21       56.73      2.27 o 
  -7  -1   6        8.96        9.75      2.37 o 
  -6  -1   6        4.94        5.13      0.76 o 
  -5  -1   6        6.05        5.41      0.46 o 
  -4  -1   6      481.22      511.19      7.75 o 
  -3  -1   6      145.27      141.91      1.94 o 
  -2  -1   6      569.38      544.34      8.15 o 
  -1  -1   6      133.13      138.07      2.02 o 
   0  -1   6      715.52      714.57      8.09 o 
   1  -1   6      445.29      434.93      5.85 o 
   2  -1   6      832.24      920.77     11.95 o 
   3  -1   6      135.13      148.14      2.39 o 
   4  -1   6      182.75      192.53      3.33 o 
   5  -1   6       98.83       98.24      2.32 o 
   6  -1   6       52.60       50.33      1.52 o 
   7  -1   6        4.12        4.27      0.64 o 
   8  -1   6        7.17        7.68      1.10 o 
   9  -1   6        7.94        5.95      1.09 o 
  10  -1   6        4.43        4.46      1.07 o 
 -11   0   6        2.32        6.02      3.12 o 
 -10   0   6        0.36       -0.22      0.60 o 
  -9   0   6        0.20       -0.44      0.44 o 
  -8   0   6        5.01        3.25      1.93 o 
  -7   0   6      108.39      103.47      2.44 o 
  -6   0   6       39.08       38.50      1.25 o 
  -5   0   6      153.09      143.31      2.34 o 
  -4   0   6       11.96       11.51      0.49 o 
  -3   0   6       98.49       94.62      1.59 o 
  -2   0   6        7.66        6.97      0.37 o 
  -1   0   6        5.94        6.06      0.28 o 
   0   0   6      260.18      231.74      7.46 o 
   1   0   6      390.25      384.03      5.10 o 
   2   0   6      236.55      248.62      3.48 o 
   3   0   6      471.33      525.80      8.00 o 
   4   0   6       12.92       18.00      0.61 o 
   5   0   6       26.98       22.39      0.75 o 
   6   0   6        8.82        9.59      1.56 o 
   7   0   6      649.45      671.36     13.82 o 
   8   0   6        3.81        3.29      0.79 o 
   9   0   6        1.02        1.56      0.73 o 
  10   0   6       29.98       26.06      3.12 o 
 -11   1   6       10.81       12.35      1.89 o 
 -10   1   6        8.32        7.54      1.10 o 
  -9   1   6        2.60        3.16      0.63 o 
  -8   1   6       57.29       56.79      1.81 o 
  -7   1   6        8.99        8.66      0.73 o 
  -6   1   6        4.90        6.36      0.64 o 
  -5   1   6        6.05        6.00      0.43 o 
  -4   1   6      481.39      498.47      7.67 o 
  -3   1   6      145.39      140.67      3.20 o 
  -2   1   6      569.16      549.41     10.24 o 
  -1   1   6      133.04      136.59      3.50 o 
   0   1   6      714.56      725.33     10.99 o 
   1   1   6      445.02      437.71      6.94 o 
   2   1   6      831.83      934.48     14.22 o 
   3   1   6      135.18      147.05      5.55 o 
   4   1   6      183.07      186.40      3.57 o 
   5   1   6       98.80       97.79      2.59 o 
   6   1   6       52.53       50.39      2.05 o 
   7   1   6        4.13        5.68      1.11 o 
   8   1   6        7.18        8.58      1.16 o 
   9   1   6        7.94        7.50      1.20 o 
  10   1   6        4.44        3.49      1.05 o 
 -10   2   6        4.13        7.70      1.46 o 
  -9   2   6       28.00       31.40      1.62 o 
  -8   2   6       85.18       88.89      2.37 o 
  -7   2   6       94.31       98.25      2.41 o 
  -6   2   6      285.53      306.40      5.32 o 
  -5   2   6       14.47       14.69      0.68 o 
  -4   2   6      209.48      216.17      3.91 o 
  -3   2   6      527.70      535.30      8.59 o 
  -2   2   6      261.54      290.87      4.88 o 
  -1   2   6      468.64      481.51      6.67 o 
   0   2   6       23.50       22.39      0.65 o 
   1   2   6       42.76       38.72      1.94 o 
   2   2   6      139.88      146.13      2.76 o 
   3   2   6      121.71      119.46      2.41 o 
   4   2   6        4.91        4.95      0.55 o 
   5   2   6       51.62       46.22      1.45 o 
   6   2   6       15.48       16.07      1.29 o 
   7   2   6        0.50        1.51      1.65 o 
   8   2   6       11.44       10.18      1.28 o 
   9   2   6       10.02       10.04      1.36 o 
  10   2   6        0.72        0.14      0.77 o 
 -10   3   6       13.88       14.00      1.51 o 
  -9   3   6        4.97        5.44      1.03 o 
  -8   3   6       24.94       24.66      1.53 o 
  -7   3   6       79.67       78.93      5.34 o 
  -6   3   6       53.57       54.71      2.07 o 
  -5   3   6      164.16      149.57      4.02 o 
  -4   3   6      106.77       99.15      2.95 o 
  -3   3   6      108.04      106.79      2.30 o 
  -2   3   6       19.37       17.15      0.88 o 
  -1   3   6      100.99      103.31      1.85 o 
   0   3   6      103.35       93.73      1.76 o 
   1   3   6      151.05      149.46      2.55 o 
   2   3   6       25.05       21.82      0.88 o 
   3   3   6       18.11       15.84      0.82 o 
   4   3   6       17.84       20.99      1.78 o 
   5   3   6       40.34       40.50      1.79 o 
   6   3   6       53.12       55.54      2.28 o 
   7   3   6       75.33       74.31      3.39 o 
   8   3   6       23.57       23.18      1.75 o 
   9   3   6       14.23       12.27      3.48 o 
  -9   4   6        0.14       -0.00      1.20 o 
  -8   4   6        4.59        4.06      0.88 o 
  -7   4   6        3.78        4.47      2.94 o 
  -6   4   6       13.05       12.70      1.29 o 
  -5   4   6       42.75       40.91      2.00 o 
  -4   4   6       13.22       12.84      1.24 o 
  -3   4   6        9.52       11.47      1.15 o 
  -2   4   6       11.62       11.21      1.09 o 
  -1   4   6       77.55       72.61      2.56 o 
   0   4   6       16.17       14.47      1.13 o 
   1   4   6       15.71       14.77      0.90 o 
   2   4   6        8.75       10.08      0.63 o 
   3   4   6       13.58       16.27      0.92 o 
   4   4   6       54.21       50.62      1.62 o 
   5   4   6       41.13       40.17      3.32 o 
   6   4   6        9.31        8.11      1.05 o 
   7   4   6        3.53        4.01      0.92 o 
   8   4   6       17.42       17.13      1.63 o 
   9   4   6        2.97        2.97      1.24 o 
  -8   5   6        0.98        2.23      0.86 o 
  -7   5   6        6.29        6.33      1.72 o 
  -6   5   6        2.71        2.86      0.89 o 
  -5   5   6       16.20       15.85      1.50 o 
  -4   5   6        5.83        6.51      1.09 o 
  -3   5   6        4.35        5.35      0.98 o 
  -2   5   6       15.89       17.02      1.47 o 
  -1   5   6        1.50        1.36      0.67 o 
   0   5   6       63.24       60.80      2.53 o 
   1   5   6        9.99       11.04      1.18 o 
   2   5   6       37.39       35.79      1.99 o 
   3   5   6        6.41        7.90      1.24 o 
   4   5   6       83.28       78.67      2.40 o 
   5   5   6       27.62       34.10      2.78 o 
   6   5   6        1.24        0.15      1.23 o 
   7   5   6        6.39        5.08      1.80 o 
  -6   6   6       19.03       19.61      2.98 o 
  -5   6   6        1.35        1.67      0.94 o 
  -4   6   6        9.54        8.87      1.38 o 
  -3   6   6        1.76        2.19      0.88 o 
  -2   6   6        6.21        7.90      1.23 o 
  -1   6   6        3.91        4.05      0.98 o 
   0   6   6       17.05       16.40      1.54 o 
   1   6   6       10.64       12.35      1.42 o 
   2   6   6        1.11        1.12      0.94 o 
   3   6   6        6.42        8.01      1.26 o 
   4   6   6        5.80        6.23      1.74 o 
   5   6   6        8.61        7.95      1.75 o 
   6   6   6        2.29        1.05      0.91 o 
  -3   7   6        0.68        1.09      1.08 o 
  -2   7   6        0.95        0.19      1.64 o 
  -1   7   6        0.71        0.84      0.99 o 
   0   7   6        1.74        1.90      1.33 o 
   1   7   6        7.22        5.94      1.29 o 
   2   7   6        0.14       -0.18      0.81 o 
   3   7   6        1.54        0.11      1.40 o 
  -4  -7   7        0.07       -0.86      1.71 o 
  -3  -7   7        2.64        3.93      1.18 o 
  -2  -7   7        0.88       -0.86      0.86 o 
  -1  -7   7        0.05        0.83      1.03 o 
   0  -7   7        2.59        1.70      1.27 o 
   1  -7   7        3.26        2.66      1.19 o 
  -7  -6   7        4.79        7.80      2.16 o 
  -6  -6   7       12.78       18.00      1.67 o 
  -5  -6   7        5.45        7.29      1.51 o 
  -4  -6   7        2.35        3.58      1.54 o 
  -3  -6   7        0.17        0.20      0.74 o 
  -2  -6   7        1.89        1.93      0.87 o 
  -1  -6   7        2.38        2.05      0.81 o 
   0  -6   7        3.30        2.78      0.88 o 
   1  -6   7        1.39        1.54      0.82 o 
   2  -6   7        9.33        9.09      1.30 o 
   3  -6   7        0.89        0.77      0.84 o 
   4  -6   7        6.55        9.26      1.44 o 
   5  -6   7        3.03        2.25      1.07 o 
  -8  -5   7        7.79       10.17      2.44 o 
  -7  -5   7        0.24       -0.91      1.06 o 
  -6  -5   7        9.08        9.04      1.32 o 
  -5  -5   7       10.98       10.45      1.13 o 
  -4  -5   7        9.45        9.76      0.93 o 
  -3  -5   7        1.12        1.18      0.53 o 
  -2  -5   7       86.34       78.33      3.71 o 
  -1  -5   7        5.23        2.91      0.82 o 
   0  -5   7       22.59       21.37      1.59 o 
   1  -5   7       17.79       20.53      1.66 o 
   2  -5   7       10.73        9.73      1.25 o 
   3  -5   7       46.55       45.89      2.25 o 
   4  -5   7        0.96        1.70      0.78 o 
   5  -5   7       30.42       29.18      2.61 o 
   6  -5   7        6.38        4.58      1.08 o 
   7  -5   7        3.78        4.13      1.09 o 
  -9  -4   7        1.09        0.18      0.98 o 
  -8  -4   7        1.39        0.59      1.25 o 
  -7  -4   7       16.39       16.13      1.43 o 
  -6  -4   7       11.12        9.36      0.89 o 
  -5  -4   7        9.22        7.23      0.70 o 
  -4  -4   7      114.55      119.00      2.37 o 
  -3  -4   7       62.40       59.40      2.25 o 
  -2  -4   7      121.11      118.76      2.81 o 
  -1  -4   7       46.38       44.58      1.90 o 
   0  -4   7       61.84       63.44      3.10 o 
   1  -4   7       20.71       19.76      2.38 o 
   2  -4   7      209.64      219.47      5.37 o 
   3  -4   7      196.50      201.30      5.40 o 
   4  -4   7       15.83       15.54      1.89 o 
   5  -4   7       21.16       18.62      1.26 o 
   6  -4   7        5.36        4.24      0.95 o 
   7  -4   7        4.36        6.08      1.56 o 
   8  -4   7        3.63        3.26      1.03 o 
   9  -4   7        6.90        6.02      1.73 o 
 -10  -3   7        0.75        1.40      1.30 o 
  -9  -3   7       10.71        9.16      1.30 o 
  -8  -3   7       37.94       38.17      1.99 o 
  -7  -3   7       14.82       14.51      1.29 o 
  -6  -3   7       41.05       37.36      1.76 o 
  -5  -3   7      211.13      209.55      3.47 o 
  -4  -3   7       81.20       79.64      1.72 o 
  -3  -3   7      108.44      103.40      2.33 o 
  -2  -3   7        0.99        1.24      0.28 o 
  -1  -3   7      162.18      150.17      3.84 o 
   0  -3   7       73.66       76.41      1.79 o 
   1  -3   7       12.81       14.90      0.79 o 
   2  -3   7       39.00       38.33      1.07 o 
   3  -3   7        3.25        2.99      0.57 o 
   4  -3   7       50.75       50.85      1.36 o 
   5  -3   7       10.27       12.59      0.98 o 
   6  -3   7        8.67        7.68      1.05 o 
   7  -3   7       33.05       32.36      1.73 o 
   8  -3   7        2.20        3.26      0.91 o 
   9  -3   7        5.17        4.62      1.58 o 
 -10  -2   7        4.82        6.58      1.32 o 
  -9  -2   7        3.18        2.43      0.85 o 
  -8  -2   7       99.71       99.29      4.09 o 
  -7  -2   7      224.62      216.67      5.25 o 
  -6  -2   7       16.01       15.03      1.21 o 
  -5  -2   7       17.78       17.59      0.90 o 
  -4  -2   7       19.67       19.92      0.83 o 
  -3  -2   7       90.20       89.25      1.67 o 
  -2  -2   7       61.34       58.41      1.22 o 
  -1  -2   7       21.64       23.27      1.05 o 
   0  -2   7       39.39       39.54      0.83 o 
   1  -2   7       44.06       46.05      1.10 o 
   2  -2   7       47.60       48.47      1.94 o 
   3  -2   7       13.85       12.56      0.62 o 
   4  -2   7       44.74       45.47      1.20 o 
   5  -2   7        7.30        8.00      0.96 o 
   6  -2   7       80.96       86.25      2.34 o 
   7  -2   7        5.61        7.70      1.31 o 
   8  -2   7        1.36        1.54      0.68 o 
   9  -2   7        5.73        5.75      1.05 o 
 -10  -1   7       16.47       16.34      1.56 o 
  -9  -1   7       24.17       24.66      1.73 o 
  -8  -1   7       31.42       31.39      1.64 o 
  -7  -1   7       68.77       71.72      2.42 o 
  -6  -1   7        2.82        2.76      0.58 o 
  -5  -1   7      102.63      102.11      2.22 o 
  -4  -1   7       46.80       47.66      1.30 o 
  -3  -1   7      629.39      653.70      8.25 o 
  -2  -1   7      352.20      357.54      4.26 o 
  -1  -1   7      193.98      180.70      2.59 o 
   0  -1   7       86.15       80.97      1.42 o 
   1  -1   7      117.89      120.75      1.97 o 
   2  -1   7      171.16      185.14      4.16 o 
   3  -1   7       36.82       37.04      0.94 o 
   4  -1   7       74.22       78.66      1.80 o 
   5  -1   7      187.26      190.03      3.15 o 
   6  -1   7      189.05      181.72      3.61 o 
   7  -1   7       47.45       47.75      2.10 o 
   8  -1   7        3.47        3.12      0.87 o 
   9  -1   7       18.57       16.19      1.64 o 
  10  -1   7       10.20       11.41      1.51 o 
 -11   0   7        2.64        4.01      1.51 o 
 -10   0   7        5.65        5.35      1.00 o 
  -9   0   7       74.40       74.94      5.43 o 
  -8   0   7        0.02        0.99      0.48 o 
  -7   0   7        6.14        5.75      0.78 o 
  -6   0   7        0.48        0.07      0.27 o 
  -5   0   7       31.10       33.57      0.90 o 
  -4   0   7        0.19        0.43      0.27 o 
  -3   0   7      113.50      105.53      1.76 o 
  -2   0   7        8.92        8.23      0.52 o 
  -1   0   7      363.09      348.72      5.67 o 
   0   0   7     1144.42     1086.96     20.09 o 
   1   0   7      128.21      145.57      2.20 o 
   2   0   7       32.48       40.35      1.63 o 
   3   0   7        7.22        7.99      0.42 o 
   4   0   7       86.22       87.63      1.65 o 
   5   0   7      173.68      175.56      4.33 o 
   6   0   7        1.71        1.89      0.64 o 
   7   0   7       13.70       13.57      1.80 o 
   8   0   7       56.76       48.29      3.49 o 
   9   0   7       23.30       18.55      1.52 o 
  10   0   7        2.78        3.32      0.96 o 
 -11   1   7       16.21       10.56      1.97 o 
 -10   1   7       16.50       14.84      2.18 o 
  -9   1   7       24.17       27.09      1.70 o 
  -8   1   7       31.43       32.04      1.32 o 
  -7   1   7       68.83       68.69      4.74 o 
  -6   1   7        2.82        2.46      0.68 o 
  -5   1   7      102.86      101.78      2.15 o 
  -4   1   7       46.73       45.89      1.27 o 
  -3   1   7      629.45      642.27     10.15 o 
  -2   1   7      352.45      344.64     12.06 o 
  -1   1   7      193.61      180.62      3.90 o 
   0   1   7       85.95       80.99      2.56 o 
   1   1   7      118.07      114.03      2.29 o 
   2   1   7      170.97      179.77      3.33 o 
   3   1   7       36.77       37.25      1.17 o 
   4   1   7       74.21       75.12      2.03 o 
   5   1   7      187.16      190.93      3.76 o 
   6   1   7      189.04      184.45      4.80 o 
   7   1   7       47.55       50.21      2.21 o 
   8   1   7        3.47        2.32      0.71 o 
   9   1   7       18.62       16.81      1.64 o 
  10   1   7       10.20       10.67      1.58 o 
 -10   2   7        4.84        6.09      1.49 o 
  -9   2   7        3.18        3.52      0.62 o 
  -8   2   7       99.67      103.78      2.62 o 
  -7   2   7      224.67      215.20      4.16 o 
  -6   2   7       15.91       15.62      0.88 o 
  -5   2   7       17.79       16.97      0.70 o 
  -4   2   7       19.69       19.18      0.83 o 
  -3   2   7       90.19       90.07      1.98 o 
  -2   2   7       61.41       58.95      1.44 o 
  -1   2   7       21.65       22.30      0.79 o 
   0   2   7       39.50       38.79      0.94 o 
   1   2   7       43.92       46.17      1.24 o 
   2   2   7       47.50       48.46      1.33 o 
   3   2   7       13.83       11.14      0.69 o 
   4   2   7       44.79       47.76      2.64 o 
   5   2   7        7.27        7.59      0.71 o 
   6   2   7       81.04       84.37      3.80 o 
   7   2   7        5.63        4.48      2.17 o 
   8   2   7        1.36        1.50      0.74 o 
   9   2   7        5.72        6.78      2.36 o 
 -10   3   7        0.74        0.16      1.88 o 
  -9   3   7       10.72        9.57      1.27 o 
  -8   3   7       37.93       41.20      2.01 o 
  -7   3   7       14.80       13.21      2.17 o 
  -6   3   7       41.15       37.61      1.72 o 
  -5   3   7      211.20      210.44     10.19 o 
  -4   3   7       81.35       83.59      2.02 o 
  -3   3   7      108.49      101.85      2.26 o 
  -2   3   7        0.99        1.56      0.49 o 
  -1   3   7      161.92      149.21      2.94 o 
   0   3   7       73.52       77.10      2.56 o 
   1   3   7       12.83       15.49      0.65 o 
   2   3   7       38.99       37.70      1.22 o 
   3   3   7        3.24        4.87      0.56 o 
   4   3   7       50.83       49.91      1.56 o 
   5   3   7       10.27       11.31      1.08 o 
   6   3   7        8.66        9.83      1.67 o 
   7   3   7       33.02       26.69      1.71 o 
   8   3   7        2.20        1.71      0.81 o 
   9   3   7        5.15        4.39      1.18 o 
  -9   4   7        1.10        1.66      1.21 o 
  -8   4   7        1.39        1.73      0.73 o 
  -7   4   7       16.39       16.34      1.36 o 
  -6   4   7       11.06       10.31      1.65 o 
  -5   4   7        9.22        7.95      1.06 o 
  -4   4   7      114.63      115.36      3.69 o 
  -3   4   7       62.43       59.69      2.39 o 
  -2   4   7      121.16      119.06      3.63 o 
  -1   4   7       46.29       45.76      2.03 o 
   0   4   7       61.78       61.84      2.36 o 
   1   4   7       20.67       17.12      1.98 o 
   2   4   7      209.58      213.07      3.64 o 
   3   4   7      196.56      198.47      4.12 o 
   4   4   7       15.80       15.42      1.06 o 
   5   4   7       21.20       17.55      2.25 o 
   6   4   7        5.36        5.17      1.36 o 
   7   4   7        4.36        6.63      1.79 o 
   8   4   7        3.64        4.87      1.30 o 
  -8   5   7        7.80        8.48      2.18 o 
  -7   5   7        0.24        0.64      1.13 o 
  -6   5   7        9.09        8.23      1.20 o 
  -5   5   7       10.99       12.60      1.42 o 
  -4   5   7        9.48        7.39      1.18 o 
  -3   5   7        1.13        0.69      0.66 o 
  -2   5   7       86.26       77.42      3.01 o 
  -1   5   7        5.20        3.22      0.85 o 
   0   5   7       22.56       20.04      1.55 o 
   1   5   7       17.81       17.75      1.47 o 
   2   5   7       10.72       10.65      1.25 o 
   3   5   7       46.57       44.83      2.92 o 
   4   5   7        0.96        0.92      0.76 o 
   5   5   7       30.49       28.49      1.93 o 
   6   5   7        6.38        5.82      1.64 o 
   7   5   7        3.77        5.82      1.76 o 
  -6   6   7       12.77       12.14      2.25 o 
  -5   6   7        5.46        6.17      1.31 o 
  -4   6   7        2.35        2.83      1.22 o 
  -3   6   7        0.17       -0.74      0.74 o 
  -2   6   7        1.89        1.38      1.04 o 
  -1   6   7        2.37        2.35      0.89 o 
   0   6   7        3.30        1.81      0.90 o 
   1   6   7        1.38        0.86      0.72 o 
   2   6   7        9.31        6.87      1.17 o 
   3   6   7        0.90       -0.80      0.94 o 
   4   6   7        6.56        8.37      1.31 o 
   5   6   7        3.03        2.30      1.41 o 
  -2   7   7        0.88       -0.83      0.83 o 
  -1   7   7        0.05       -0.85      0.85 o 
   0   7   7        2.58        3.71      1.19 o 
   1   7   7        3.25        3.54      1.55 o 
   2   7   7        4.54        6.13      1.32 o 
   3   7   7        2.21        0.84      1.88 o 
  -3  -7   8        3.17        2.69      2.09 o 
  -2  -7   8        0.64        1.93      1.79 o 
  -1  -7   8        1.84       -0.67      1.54 o 
  -6  -6   8       17.02       25.09      3.08 o 
  -5  -6   8        5.23        5.75      1.57 o 
  -4  -6   8        3.45        4.91      2.19 o 
  -3  -6   8        0.54        0.04      0.69 o 
  -2  -6   8        4.11        2.21      0.81 o 
  -1  -6   8        1.75        1.16      0.84 o 
   0  -6   8        1.81        0.04      1.22 o 
   1  -6   8        5.41        4.13      1.07 o 
   2  -6   8        1.56        1.19      0.88 o 
   3  -6   8        5.90        6.74      1.33 o 
   4  -6   8        0.59        0.55      0.97 o 
   5  -6   8        0.66        0.03      1.00 o 
  -8  -5   8        1.47        1.61      1.04 o 
  -7  -5   8       13.71       13.88      2.15 o 
  -6  -5   8       10.04       10.75      1.20 o 
  -5  -5   8        1.74        3.38      0.81 o 
  -4  -5   8       15.88       14.61      1.39 o 
  -3  -5   8       42.06       39.13      2.03 o 
  -2  -5   8        0.27        0.15      0.55 o 
  -1  -5   8       40.27       42.78      2.07 o 
   0  -5   8       19.44       19.87      1.57 o 
   1  -5   8        3.68        3.27      0.84 o 
   2  -5   8       25.32       21.80      1.68 o 
   3  -5   8       13.76       16.65      1.57 o 
   4  -5   8       33.93       30.52      2.04 o 
   5  -5   8        2.58        4.52      1.08 o 
   6  -5   8        1.04        1.23      0.83 o 
   7  -5   8        2.80        2.53      1.46 o 
  -9  -4   8        4.03        3.14      1.15 o 
  -8  -4   8        2.12        2.41      0.90 o 
  -7  -4   8        1.12        0.73      0.70 o 
  -6  -4   8        9.16        9.74      0.90 o 
  -5  -4   8       48.81       48.61      2.16 o 
  -4  -4   8       12.22       14.28      0.85 o 
  -3  -4   8       32.48       30.45      1.42 o 
  -2  -4   8        7.54        8.51      0.87 o 
  -1  -4   8       22.25       21.72      1.05 o 
   0  -4   8       20.92       20.78      1.44 o 
   1  -4   8       64.61       62.01      2.40 o 
   2  -4   8      100.46       99.72      4.09 o 
   3  -4   8       79.41       76.38      2.78 o 
   4  -4   8       10.67       11.67      1.05 o 
   5  -4   8       32.56       34.21      1.59 o 
   6  -4   8        5.52        5.68      0.99 o 
   7  -4   8        1.29        1.12      0.82 o 
   8  -4   8        6.77        6.24      1.79 o 
  -9  -3   8        0.37        1.14      0.79 o 
  -8  -3   8        3.94        5.14      0.98 o 
  -7  -3   8       12.57       11.05      1.19 o 
  -6  -3   8       34.15       32.44      1.67 o 
  -5  -3   8       78.44       75.73      1.78 o 
  -4  -3   8       93.90       95.83      1.95 o 
  -3  -3   8        3.87        5.14      0.49 o 
  -2  -3   8        6.79        7.20      0.50 o 
  -1  -3   8      107.81      102.80      2.31 o 
   0  -3   8       28.90       28.84      1.38 o 
   1  -3   8       72.50       68.49      1.73 o 
   2  -3   8       30.16       30.22      1.00 o 
   3  -3   8       71.39       64.31      3.12 o 
   4  -3   8       11.56       10.40      0.71 o 
   5  -3   8       25.11       21.44      1.18 o 
   6  -3   8        9.93       13.48      1.27 o 
   7  -3   8       15.61       14.25      1.44 o 
   8  -3   8       13.43       10.99      1.93 o 
 -10  -2   8       15.66       13.96      1.66 o 
  -9  -2   8       14.58       14.66      2.01 o 
  -8  -2   8       51.99       51.15      2.28 o 
  -7  -2   8       15.15       12.57      1.21 o 
  -6  -2   8       55.65       56.87      2.13 o 
  -5  -2   8       16.03       15.56      0.92 o 
  -4  -2   8       37.01       35.36      1.03 o 
  -3  -2   8       95.67      102.04      2.22 o 
  -2  -2   8       17.94       16.57      0.63 o 
  -1  -2   8      270.02      259.49      3.67 o 
   0  -2   8       72.13       71.53      1.67 o 
   1  -2   8      117.07      120.83      2.81 o 
   2  -2   8        9.90        7.42      0.51 o 
   3  -2   8       14.45       17.48      1.21 o 
   4  -2   8        1.20        1.58      0.36 o 
   5  -2   8       95.82       96.28      2.29 o 
   6  -2   8       28.25       29.79      1.24 o 
   7  -2   8        6.08        8.45      1.54 o 
   8  -2   8        4.93        4.83      0.96 o 
   9  -2   8        3.72        2.97      0.86 o 
 -10  -1   8        9.63        8.07      1.24 o 
  -9  -1   8       99.47       94.75      3.29 o 
  -8  -1   8       14.43       15.71      1.33 o 
  -7  -1   8       50.64       47.49      2.76 o 
  -6  -1   8       37.60       36.99      1.62 o 
  -5  -1   8       61.95       64.60      1.68 o 
  -4  -1   8      107.82      113.55      2.37 o 
  -3  -1   8       93.20       93.51      1.68 o 
  -2  -1   8       50.93       52.71      1.10 o 
  -1  -1   8      170.99      175.51      2.57 o 
   0  -1   8       74.03       67.50      1.09 o 
   1  -1   8       86.16       75.63      1.47 o 
   2  -1   8      166.62      148.39      2.88 o 
   3  -1   8       10.55        9.48      0.52 o 
   4  -1   8       20.52       19.06      0.74 o 
   5  -1   8      294.32      297.08      4.53 o 
   6  -1   8       56.49       51.92      2.10 o 
   7  -1   8       32.36       34.19      1.73 o 
   8  -1   8        1.95        1.79      0.65 o 
   9  -1   8        5.74        5.48      1.09 o 
  10  -1   8        0.41       -0.30      1.30 o 
 -10   0   8        4.73        4.90      1.49 o 
  -9   0   8       56.76       56.27      2.35 o 
  -8   0   8       30.37       27.83      1.52 o 
  -7   0   8      107.23      113.87      3.21 o 
  -6   0   8       41.11       38.18      1.59 o 
  -5   0   8      231.53      220.27      3.92 o 
  -4   0   8        0.27        0.32      0.19 o 
  -3   0   8      126.88      114.54      1.91 o 
  -2   0   8        0.70        0.87      0.17 o 
  -1   0   8      231.62      233.61      4.02 o 
   0   0   8       13.38       10.80      0.44 o 
   1   0   8     1611.66     1713.17     27.37 o 
   2   0   8      198.61      194.52      2.90 o 
   3   0   8        1.06        1.50      0.24 o 
   4   0   8        0.28        0.29      0.22 o 
   5   0   8       16.33       13.15      0.85 o 
   6   0   8      107.76      103.12      3.62 o 
   7   0   8       37.61       39.89      1.94 o 
   8   0   8        3.28        2.64      0.75 o 
   9   0   8        4.67        3.08      0.94 o 
  10   0   8        2.67        1.48      1.36 o 
 -11   1   8        6.18        7.84      1.82 o 
 -10   1   8        9.62        8.21      1.16 o 
  -9   1   8       99.51      101.65      3.27 o 
  -8   1   8       14.38       14.95      1.26 o 
  -7   1   8       50.62       48.64      2.00 o 
  -6   1   8       37.69       38.57      1.26 o 
  -5   1   8       62.01       61.70      1.39 o 
  -4   1   8      108.04      112.42      2.00 o 
  -3   1   8       93.12       92.44      2.01 o 
  -2   1   8       50.96       52.05      1.32 o 
  -1   1   8      171.03      176.05      3.92 o 
   0   1   8       74.13       67.37      1.51 o 
   1   1   8       86.15       76.97      1.72 o 
   2   1   8      166.67      151.74      2.92 o 
   3   1   8       10.52       10.59      0.68 o 
   4   1   8       20.38       18.69      1.10 o 
   5   1   8      294.50      297.54      5.41 o 
   6   1   8       56.44       53.12      2.24 o 
   7   1   8       32.34       27.46      3.90 o 
   8   1   8        1.94        1.19      0.71 o 
   9   1   8        5.75        6.27      1.17 o 
 -10   2   8       15.65       18.84      2.20 o 
  -9   2   8       14.61       15.18      1.34 o 
  -8   2   8       51.93       54.50      1.78 o 
  -7   2   8       15.19       13.14      0.92 o 
  -6   2   8       55.70       54.82      1.62 o 
  -5   2   8       16.01       15.42      0.70 o 
  -4   2   8       36.98       33.39      1.12 o 
  -3   2   8       95.56      100.82      2.21 o 
  -2   2   8       17.95       16.92      0.88 o 
  -1   2   8      269.54      260.54      4.57 o 
   0   2   8       72.15       72.53      1.45 o 
   1   2   8      116.86      119.46      2.48 o 
   2   2   8        9.84        8.09      0.62 o 
   3   2   8       14.47       15.51      1.08 o 
   4   2   8        1.21        1.16      0.43 o 
   5   2   8       95.87       91.50      5.04 o 
   6   2   8       28.26       24.42      4.51 o 
   7   2   8        6.10        4.90      0.94 o 
   8   2   8        4.93        4.34      1.02 o 
   9   2   8        3.72        2.84      1.00 o 
 -10   3   8        2.07        0.70      1.61 o 
  -9   3   8        0.37       -0.02      1.14 o 
  -8   3   8        3.96        5.71      1.00 o 
  -7   3   8       12.56       10.96      1.96 o 
  -6   3   8       34.15       33.11      1.39 o 
  -5   3   8       78.46       78.31      2.67 o 
  -4   3   8       93.86       97.03      2.31 o 
  -3   3   8        3.88        4.90      0.51 o 
  -2   3   8        6.79        6.48      0.57 o 
  -1   3   8      107.92      107.29      2.34 o 
   0   3   8       28.97       26.48      0.99 o 
   1   3   8       72.52       67.41      1.77 o 
   2   3   8       30.12       32.03      2.09 o 
   3   3   8       71.33       68.02      1.81 o 
   4   3   8       11.47       11.36      0.85 o 
   5   3   8       25.11       21.30      1.35 o 
   6   3   8        9.96       10.10      1.76 o 
   7   3   8       15.59       13.06      1.37 o 
   8   3   8       13.44       11.65      2.18 o 
   9   3   8        7.12        5.32      3.34 o 
  -9   4   8        4.03        3.28      1.03 o 
  -8   4   8        2.11        2.91      0.85 o 
  -7   4   8        1.11        1.67      0.87 o 
  -6   4   8        9.20       11.95      1.24 o 
  -5   4   8       48.83       49.37      2.22 o 
  -4   4   8       12.21       16.28      1.54 o 
  -3   4   8       32.55       30.42      1.70 o 
  -2   4   8        7.53        8.28      1.60 o 
  -1   4   8       22.32       20.11      1.40 o 
   0   4   8       20.95       23.06      2.05 o 
   1   4   8       64.70       62.32      2.45 o 
   2   4   8      100.44       97.89      2.93 o 
   3   4   8       79.46       73.29      2.06 o 
   4   4   8       10.68       12.75      1.06 o 
   5   4   8       32.53       34.58      1.75 o 
   6   4   8        5.53        5.87      0.98 o 
   7   4   8        1.29        1.99      0.84 o 
   8   4   8        6.77        6.39      1.32 o 
  -6   5   8       10.02       11.89      1.44 o 
  -5   5   8        1.74        1.06      2.07 o 
  -4   5   8       15.83       15.37      1.62 o 
  -3   5   8       41.99       39.78      2.47 o 
  -2   5   8        0.26        1.31      0.71 o 
  -1   5   8       40.30       39.86      2.14 o 
   0   5   8       19.41       21.03      1.62 o 
   1   5   8        3.70        4.03      0.87 o 
   2   5   8       25.31       24.60      1.70 o 
   3   5   8       13.74       13.86      1.65 o 
   4   5   8       33.91       30.77      1.85 o 
   5   5   8        2.58        2.84      1.24 o 
   7   5   8        2.81        5.09      1.62 o 
  -5   6   8        5.24        7.05      2.49 o 
  -4   6   8        3.45        4.18      1.08 o 
  -3   6   8        0.54        0.95      0.91 o 
  -2   6   8        4.09        3.94      1.16 o 
  -1   6   8        1.75        1.88      0.87 o 
   0   6   8        1.81        1.62      0.78 o 
   1   6   8        5.42        7.72      1.23 o 
   2   6   8        1.56        1.95      1.00 o 
   3   6   8        5.91        6.40      1.12 o 
   4   6   8        0.59        0.22      0.81 o 
   5   6   8        0.67       -0.14      1.11 o 
  -5  -6   9        1.93        0.85      1.12 o 
  -4  -6   9        6.40        7.94      1.28 o 
  -3  -6   9        0.15        0.01      0.93 o 
  -2  -6   9        2.89        4.49      1.46 o 
  -1  -6   9        4.71        4.52      1.05 o 
   0  -6   9        4.10        6.04      1.83 o 
   1  -6   9        4.93        2.55      0.94 o 
   2  -6   9        0.54        0.01      1.03 o 
   3  -6   9        7.93        8.54      1.44 o 
   4  -6   9        4.06        5.16      1.36 o 
   5  -6   9        0.08       -2.11      2.11 o 
  -8  -5   9        1.34        4.39      1.89 o 
  -7  -5   9       16.14       21.43      2.49 o 
  -6  -5   9       10.14       10.16      1.21 o 
  -5  -5   9       16.62       16.33      1.89 o 
  -4  -5   9       16.49       17.81      1.80 o 
  -3  -5   9       17.44       17.53      1.55 o 
  -2  -5   9       55.64       53.87      5.08 o 
  -1  -5   9       20.52       18.72      1.59 o 
   0  -5   9       12.14       14.28      1.44 o 
   1  -5   9        9.67        9.23      1.23 o 
   2  -5   9       14.08       12.57      1.41 o 
   3  -5   9        4.26        3.31      0.91 o 
   4  -5   9        4.01        3.35      0.94 o 
   5  -5   9        1.11        1.46      0.97 o 
   6  -5   9        5.38        5.73      1.12 o 
   7  -5   9        0.60        3.43      1.44 o 
  -8  -4   9       12.74       12.11      1.42 o 
  -7  -4   9       16.89       17.67      1.54 o 
  -6  -4   9       24.83       22.02      1.27 o 
  -5  -4   9       10.32       10.67      0.83 o 
  -4  -4   9      133.63      125.94      2.96 o 
  -3  -4   9        9.36        8.20      0.80 o 
  -2  -4   9       58.66       58.85      4.96 o 
  -1  -4   9       51.83       48.64      1.56 o 
   0  -4   9       49.48       54.41      2.24 o 
   1  -4   9       57.67       59.32      2.40 o 
   2  -4   9       42.59       43.50      2.06 o 
   3  -4   9       15.10       16.04      1.44 o 
   4  -4   9       23.78       24.63      1.41 o 
   5  -4   9        3.86        5.15      0.77 o 
   6  -4   9        4.73        2.52      1.17 o 
   7  -4   9        1.45        1.53      1.54 o 
  -9  -3   9        8.46        7.39      1.29 o 
  -8  -3   9       11.78        9.94      1.24 o 
  -7  -3   9       26.50       21.33      1.55 o 
  -6  -3   9       25.46       25.24      1.51 o 
  -5  -3   9        5.81        5.33      0.59 o 
  -4  -3   9       93.50       93.01      1.97 o 
  -3  -3   9       20.38       21.66      0.87 o 
  -2  -3   9       10.94        9.26      0.75 o 
  -1  -3   9        6.15        6.69      0.64 o 
   0  -3   9       82.71       79.55      2.00 o 
   1  -3   9       62.92       63.99      2.29 o 
   2  -3   9      200.56      200.44      4.04 o 
   3  -3   9        9.11        8.51      0.83 o 
   4  -3   9        6.38        6.44      0.77 o 
   5  -3   9        1.29        2.53      0.63 o 
   6  -3   9        0.01       -0.52      0.57 o 
   7  -3   9        1.77        4.14      1.22 o 
   8  -3   9        3.36        4.05      1.60 o 
 -10  -2   9        2.54        2.47      1.06 o 
  -9  -2   9       25.02       23.69      1.86 o 
  -8  -2   9        4.49        3.68      0.83 o 
  -7  -2   9        1.10        1.49      0.64 o 
  -6  -2   9       37.30       37.65      1.75 o 
  -5  -2   9        9.15        8.49      0.76 o 
  -4  -2   9       35.00       35.65      1.05 o 
  -3  -2   9       23.17       25.14      0.82 o 
  -2  -2   9       22.58       22.20      0.73 o 
  -1  -2   9       43.85       38.07      1.18 o 
   0  -2   9       46.42       49.69      1.55 o 
   1  -2   9       59.00       55.87      1.31 o 
   2  -2   9       31.62       29.02      1.24 o 
   3  -2   9       81.35       84.65      1.82 o 
   4  -2   9      294.53      291.87      4.55 o 
   5  -2   9       38.00       38.67      1.24 o 
   6  -2   9       93.75       88.79      2.89 o 
   7  -2   9       31.95       30.87      1.90 o 
   8  -2   9        5.51        4.82      1.22 o 
   9  -2   9       10.47       12.41      1.85 o 
 -10  -1   9       33.82       31.44      2.10 o 
  -9  -1   9       47.90       51.88      3.96 o 
  -8  -1   9       12.25       12.72      1.26 o 
  -7  -1   9       22.17       20.71      1.39 o 
  -6  -1   9        8.67        7.48      0.87 o 
  -5  -1   9       10.27        9.79      0.73 o 
  -4  -1   9        9.02        8.25      0.63 o 
  -3  -1   9       20.15       18.22      1.08 o 
  -2  -1   9       60.13       64.69      1.29 o 
  -1  -1   9      159.72      146.03      2.23 o 
   0  -1   9      120.75      132.04      2.18 o 
   1  -1   9        2.02        3.19      0.34 o 
   2  -1   9      106.64       97.70      1.83 o 
   3  -1   9       36.94       42.03      1.09 o 
   4  -1   9      342.73      336.92      6.03 o 
   5  -1   9       30.68       31.45      1.57 o 
   6  -1   9       22.90       21.66      1.46 o 
   7  -1   9        3.18        2.94      0.72 o 
   8  -1   9        1.81        1.00      0.64 o 
   9  -1   9        3.38        5.38      1.05 o 
 -10   0   9        4.97        5.89      1.14 o 
  -9   0   9       54.59       47.68      2.19 o 
  -8   0   9        8.41       10.41      1.12 o 
  -7   0   9       38.20       37.77      3.24 o 
  -6   0   9      128.32      134.31      3.51 o 
  -5   0   9      207.79      193.67      3.61 o 
  -4   0   9      467.18      473.81      7.42 o 
  -3   0   9       75.83       80.83      1.52 o 
  -2   0   9        0.18        0.29      0.14 o 
  -1   0   9        1.28        2.78      0.32 o 
   0   0   9        5.49        6.39      0.37 o 
   1   0   9        4.49        4.14      0.58 o 
   2   0   9       80.70       76.74      1.82 o 
   3   0   9       28.84       26.66      1.06 o 
   4   0   9        0.15        0.38      0.32 o 
   5   0   9       27.77       26.82      1.17 o 
   6   0   9        1.88        0.89      1.24 o 
   7   0   9        0.09        0.39      0.49 o 
   8   0   9        0.03       -0.47      0.47 o 
   9   0   9       10.52       12.41      1.45 o 
 -10   1   9       33.86       29.73      1.92 o 
  -9   1   9       47.89       46.18      2.13 o 
  -8   1   9       12.25       15.37      1.34 o 
  -7   1   9       22.14       20.58      1.31 o 
  -6   1   9        8.66        8.39      1.45 o 
  -5   1   9       10.26       10.81      0.60 o 
  -4   1   9        9.05        9.15      0.53 o 
  -3   1   9       20.12       19.34      0.79 o 
  -2   1   9       60.06       62.71      1.53 o 
  -1   1   9      159.66      142.48      3.63 o 
   0   1   9      120.75      137.24      3.66 o 
   1   1   9        2.03        3.12      0.37 o 
   2   1   9      106.64      100.88      2.22 o 
   3   1   9       36.90       42.59      1.35 o 
   4   1   9      342.79      338.79      6.82 o 
   5   1   9       30.65       32.60      1.32 o 
   6   1   9       22.96       21.67      1.47 o 
   7   1   9        3.16        2.55      0.72 o 
   8   1   9        1.80        3.01      0.87 o 
   9   1   9        3.38        1.85      0.85 o 
 -10   2   9        2.54        2.02      1.10 o 
  -9   2   9       24.96       23.53      2.28 o 
  -8   2   9        4.50        4.84      1.49 o 
  -7   2   9        1.09        1.39      0.71 o 
  -6   2   9       37.37       40.56      1.41 o 
  -5   2   9        9.13        8.93      0.60 o 
  -4   2   9       35.04       34.78      1.20 o 
  -3   2   9       23.21       23.98      0.94 o 
  -2   2   9       22.55       22.23      0.87 o 
  -1   2   9       43.82       37.13      1.16 o 
   0   2   9       46.48       48.57      1.41 o 
   1   2   9       59.02       57.13      1.50 o 
   2   2   9       31.69       29.34      1.45 o 
   3   2   9       81.29       87.15      2.14 o 
   4   2   9      294.52      291.75      5.37 o 
   5   2   9       38.02       38.58      1.83 o 
   6   2   9       93.85       84.26      2.98 o 
   7   2   9       32.01       33.02      4.16 o 
   8   2   9        5.52        6.36      1.09 o 
   9   2   9       10.46       10.56      3.92 o 
  -9   3   9        8.43        5.94      1.09 o 
  -8   3   9       11.81       10.11      1.23 o 
  -7   3   9       26.46       23.78      1.45 o 
  -6   3   9       25.53       24.69      1.22 o 
  -5   3   9        5.80        6.22      0.88 o 
  -4   3   9       93.57       93.64      2.29 o 
  -3   3   9       20.35       23.22      1.00 o 
  -2   3   9       10.99       11.16      0.72 o 
  -1   3   9        6.13        7.40      0.62 o 
   0   3   9       82.79       83.29      2.06 o 
   1   3   9       63.00       62.27      1.77 o 
   2   3   9      200.73      200.89      4.77 o 
   3   3   9        9.08        9.56      0.79 o 
   4   3   9        6.39        6.60      0.75 o 
   5   3   9        1.29        0.93      0.64 o 
   6   3   9        0.01       -0.10      0.58 o 
   7   3   9        1.76        1.48      0.82 o 
   8   3   9        3.34        4.17      2.52 o 
  -9   4   9       10.92        9.65      2.36 o 
  -8   4   9       12.75       10.15      1.30 o 
  -7   4   9       16.90       15.80      2.96 o 
  -6   4   9       24.82       26.04      1.66 o 
  -5   4   9       10.34       11.99      1.31 o 
  -4   4   9      133.65      122.82      3.86 o 
  -3   4   9        9.35        8.06      1.08 o 
  -2   4   9       58.61       57.37      2.41 o 
  -1   4   9       51.74       48.28      3.18 o 
   0   4   9       49.39       52.40      2.35 o 
   1   4   9       57.68       63.72      2.49 o 
   2   4   9       42.51       43.30      1.55 o 
   3   4   9       15.05       14.31      1.00 o 
   4   4   9       23.80       25.28      2.14 o 
   5   4   9        3.88        3.65      1.49 o 
   6   4   9        4.72        4.36      0.89 o 
   7   4   9        1.45        1.79      0.88 o 
   8   4   9        2.62        2.39      1.21 o 
  -6   5   9       10.15       13.98      1.51 o 
  -5   5   9       16.66       15.09      1.56 o 
  -4   5   9       16.49       18.15      1.60 o 
  -3   5   9       17.46       19.44      1.61 o 
  -2   5   9       55.47       53.98      2.45 o 
  -1   5   9       20.55       19.52      2.37 o 
   0   5   9       12.10       12.32      1.35 o 
   1   5   9        9.64        9.00      1.19 o 
   2   5   9       14.09       15.45      1.44 o 
   3   5   9        4.26        3.08      0.86 o 
   4   5   9        4.01        3.23      0.89 o 
   5   5   9        1.11        2.62      1.25 o 
  -5   6   9        1.94       -0.05      0.97 o 
  -4   6   9        6.42        6.78      1.42 o 
  -3   6   9        0.15       -0.67      0.77 o 
  -2   6   9        2.90        2.03      0.96 o 
  -1   6   9        4.69        3.96      1.12 o 
   0   6   9        4.11        4.54      1.06 o 
   1   6   9        4.93        5.58      2.38 o 
   2   6   9        0.54        1.34      0.86 o 
   3   6   9        7.96       11.10      1.82 o 
   4   6   9        4.06        5.60      1.83 o 
  -4  -6  10        0.97        1.88      1.01 o 
  -3  -6  10        1.20        1.72      0.89 o 
  -2  -6  10       11.19       13.30      1.64 o 
  -1  -6  10       11.50       11.80      1.52 o 
   0  -6  10        2.41        2.47      0.98 o 
   1  -6  10        5.30        6.28      2.44 o 
   2  -6  10        3.53        3.78      1.18 o 
   3  -6  10        2.46        3.05      1.19 o 
   4  -6  10        1.81        2.69      2.30 o 
  -6  -5  10        4.00        5.15      1.51 o 
  -5  -5  10        9.01        6.00      1.48 o 
  -4  -5  10        1.96        2.00      0.82 o 
  -3  -5  10        0.52        1.38      0.83 o 
  -2  -5  10        2.50        3.26      0.88 o 
  -1  -5  10       16.05       15.60      1.56 o 
   0  -5  10       19.89       19.50      1.69 o 
   1  -5  10        1.16       -1.70      2.12 o 
   2  -5  10        0.93        1.45      1.66 o 
   3  -5  10       13.42       15.68      1.65 o 
   4  -5  10        0.81        0.36      1.84 o 
   5  -5  10        0.16       -0.63      1.13 o 
   6  -5  10        1.30        0.40      1.32 o 
  -8  -4  10        0.63       -1.29      1.29 o 
  -7  -4  10        6.76        6.17      1.19 o 
  -6  -4  10        5.08        3.13      0.64 o 
  -5  -4  10       17.20       16.60      2.43 o 
  -4  -4  10        2.79        3.05      0.62 o 
  -3  -4  10       70.02       66.01      2.25 o 
  -2  -4  10       82.23       83.19      2.26 o 
  -1  -4  10       27.39       27.66      1.69 o 
   0  -4  10        2.32        0.39      0.70 o 
   1  -4  10       74.88       75.03      2.76 o 
   2  -4  10       11.11       12.33      1.32 o 
   3  -4  10        0.96        1.63      0.70 o 
   4  -4  10        0.09       -0.24      0.66 o 
   5  -4  10        2.80        3.24      0.69 o 
   6  -4  10        0.62        0.06      0.60 o 
   7  -4  10        3.35        2.27      1.54 o 
  -9  -3  10        2.52        2.44      0.94 o 
  -8  -3  10        0.55       -1.06      1.27 o 
  -7  -3  10       27.09       28.02      3.34 o 
  -6  -3  10        1.96        1.29      0.62 o 
  -5  -3  10       15.67       13.75      0.88 o 
  -4  -3  10       13.76       12.39      0.95 o 
  -3  -3  10       42.08       37.08      1.38 o 
  -2  -3  10       25.86       25.14      1.13 o 
  -1  -3  10      118.52      110.07      2.54 o 
   0  -3  10       12.16       12.46      0.85 o 
   1  -3  10      295.88      303.34      5.37 o 
   2  -3  10        6.13        6.30      0.68 o 
   3  -3  10       34.19       34.46      1.53 o 
   4  -3  10       11.35       13.88      0.87 o 
   5  -3  10       13.58       13.02      1.06 o 
   6  -3  10       31.64       35.82      2.88 o 
   7  -3  10        1.57        3.90      1.41 o 
   8  -3  10        0.99        0.40      1.04 o 
  -9  -2  10        5.33        4.90      1.06 o 
  -8  -2  10        1.08        0.00      0.61 o 
  -7  -2  10       13.04       12.62      1.21 o 
  -6  -2  10       20.66       21.05      1.39 o 
  -5  -2  10       25.90       24.17      1.15 o 
  -4  -2  10       19.78       18.07      1.11 o 
  -3  -2  10        3.31        3.12      0.41 o 
  -2  -2  10      137.23      127.66      2.69 o 
  -1  -2  10       39.09       37.26      1.22 o 
   0  -2  10       27.94       26.95      1.04 o 
   1  -2  10      161.55      156.44      2.72 o 
   2  -2  10       17.63       16.98      0.87 o 
   3  -2  10      160.69      147.02      4.83 o 
   4  -2  10      187.55      188.12      4.51 o 
   5  -2  10        2.13        1.93      0.56 o 
   6  -2  10       48.23       49.90      2.18 o 
   7  -2  10        0.51        1.55      0.65 o 
   8  -2  10        1.77        2.57      0.96 o 
   9  -2  10        2.67        4.84      1.57 o 
 -10  -1  10       19.78       24.80      2.51 o 
  -9  -1  10        6.31        9.37      1.44 o 
  -8  -1  10       46.18       44.14      2.03 o 
  -7  -1  10       57.94       61.46      3.28 o 
  -6  -1  10       52.95       50.46      1.96 o 
  -5  -1  10       41.82       38.40      1.34 o 
  -4  -1  10       42.11       39.01      1.33 o 
  -3  -1  10       96.13       87.29      5.91 o 
  -2  -1  10       74.08       76.08      1.51 o 
  -1  -1  10       43.02       43.50      1.00 o 
   0  -1  10       36.62       40.03      1.15 o 
   1  -1  10       76.94       67.65      1.44 o 
   2  -1  10       38.78       39.30      1.96 o 
   3  -1  10       68.27       63.30      3.01 o 
   4  -1  10       75.01       69.57      1.96 o 
   5  -1  10       58.07       57.49      2.14 o 
   6  -1  10        9.40       11.39      1.15 o 
   7  -1  10       10.43       12.60      1.25 o 
   8  -1  10        7.22        7.17      1.35 o 
   9  -1  10        0.09        1.67      0.80 o 
 -10   0  10       26.09       26.93      1.94 o 
  -9   0  10        6.76        6.55      1.03 o 
  -8   0  10       31.92       31.79      1.68 o 
  -7   0  10        1.82        1.16      0.56 o 
  -6   0  10        3.41        3.74      1.66 o 
  -5   0  10      340.59      326.26      5.54 o 
  -4   0  10       48.94       47.06      1.37 o 
  -3   0  10      120.43      110.95      2.28 o 
  -2   0  10       23.84       22.59      1.42 o 
  -1   0  10       24.18       30.91      1.44 o 
   0   0  10        0.58        0.26      0.14 o 
   1   0  10       74.95       79.98      1.92 o 
   2   0  10       30.01       30.07      1.11 o 
   3   0  10      103.65       97.29      2.30 o 
   4   0  10        2.36        2.15      0.48 o 
   5   0  10       13.01       12.11      1.10 o 
   6   0  10       93.74       95.34      3.18 o 
   7   0  10        0.25       -0.75      0.75 o 
   8   0  10        8.08        8.38      1.32 o 
   9   0  10        9.10        9.14      1.39 o 
 -10   1  10       19.78       14.96      1.58 o 
  -9   1  10        6.31        8.29      1.10 o 
  -8   1  10       46.16       43.66      1.97 o 
  -7   1  10       57.80       57.27      2.64 o 
  -6   1  10       52.94       51.30      1.91 o 
  -5   1  10       41.74       39.07      1.31 o 
  -4   1  10       42.16       39.13      1.04 o 
  -3   1  10       96.20       84.18      1.94 o 
  -2   1  10       74.07       77.71      1.83 o 
  -1   1  10       43.04       44.67      1.96 o 
   0   1  10       36.70       36.90      4.89 o 
   1   1  10       76.84       69.35      1.71 o 
   2   1  10       38.74       40.57      1.28 o 
   3   1  10       68.19       66.57      1.79 o 
   4   1  10       74.91       71.40      1.99 o 
   5   1  10       58.07       48.96      3.96 o 
   6   1  10        9.42       11.40      1.19 o 
   7   1  10       10.43       11.97      1.30 o 
   8   1  10        7.22        6.31      1.11 o 
   9   1  10        0.08        0.13      0.93 o 
  -9   2  10        5.33        5.90      1.41 o 
  -8   2  10        1.09        1.03      0.61 o 
  -7   2  10       13.07       15.57      1.86 o 
  -6   2  10       20.63       21.27      1.99 o 
  -5   2  10       25.92       23.81      1.05 o 
  -4   2  10       19.76       16.83      1.14 o 
  -3   2  10        3.31        2.33      0.42 o 
  -2   2  10      137.36      130.05      2.72 o 
  -1   2  10       39.01       39.64      1.25 o 
   0   2  10       28.04       25.20      1.01 o 
   1   2  10      161.46      159.67      3.93 o 
   2   2  10       17.64       18.49      3.21 o 
   3   2  10      160.62      155.57      3.25 o 
   4   2  10      187.67      180.29      7.08 o 
   5   2  10        2.14        2.48      0.67 o 
   6   2  10       48.25       46.30      2.17 o 
   7   2  10        0.51        0.62      0.61 o 
   8   2  10        1.77        0.55      1.01 o 
  -9   3  10        2.52        1.18      1.14 o 
  -8   3  10        0.55        0.97      0.90 o 
  -7   3  10       27.03       29.43      3.04 o 
  -6   3  10        1.96        1.79      0.53 o 
  -5   3  10       15.59       14.64      1.25 o 
  -4   3  10       13.71       13.45      0.88 o 
  -3   3  10       42.06       34.90      1.27 o 
  -2   3  10       25.90       25.35      1.07 o 
  -1   3  10      118.60      113.52      2.62 o 
   0   3  10       12.13       10.92      0.79 o 
   1   3  10      295.61      310.62      5.60 o 
   2   3  10        6.12        6.53      1.19 o 
   3   3  10       34.29       34.00      1.65 o 
   4   3  10       11.33       13.06      1.16 o 
   5   3  10       13.58        8.22      2.48 o 
   6   3  10       31.66       31.39      1.82 o 
   7   3  10        1.57        1.70      0.83 o 
   8   3  10        0.99        1.36      1.79 o 
  -8   4  10        0.63        1.26      0.80 o 
  -7   4  10        6.75        8.45      1.27 o 
  -6   4  10        5.08        4.74      1.30 o 
  -5   4  10       17.20       18.08      1.52 o 
  -4   4  10        2.77        1.87      0.71 o 
  -3   4  10       70.03       63.94      2.66 o 
  -2   4  10       82.36       82.78      3.04 o 
  -1   4  10       27.41       28.12      1.70 o 
   0   4  10        2.31        3.55      0.87 o 
   1   4  10       74.90       68.64      2.73 o 
   2   4  10       11.10       13.33      0.97 o 
   3   4  10        0.95        0.38      0.45 o 
   4   4  10        0.10       -0.36      0.57 o 
   5   4  10        2.81        3.63      1.04 o 
   6   4  10        0.62        2.75      1.10 o 
   7   4  10        3.35        4.21      1.51 o 
  -7   5  10        4.19        2.31      1.45 o 
  -6   5  10        4.00        3.56      1.13 o 
  -5   5  10        9.04        9.16      1.41 o 
  -4   5  10        1.95        1.02      0.82 o 
  -3   5  10        0.52        0.09      0.62 o 
  -2   5  10        2.47        2.28      0.85 o 
  -1   5  10       16.07       19.75      1.63 o 
   0   5  10       19.92       21.68      1.72 o 
   1   5  10        1.15        0.84      0.67 o 
   2   5  10        0.93        1.81      1.43 o 
   3   5  10       13.40       16.91      4.10 o 
   4   5  10        0.81        1.97      0.85 o 
   5   5  10        0.16       -0.59      1.01 o 
  -5   6  10        4.92        4.05      1.88 o 
  -4   6  10        0.96       -0.98      0.98 o 
  -3   6  10        1.20        1.22      1.00 o 
  -2   6  10       11.20       14.14      1.68 o 
  -1   6  10       11.50       12.86      1.60 o 
   0   6  10        2.40        4.38      1.99 o 
   1   6  10        5.31        7.82      1.30 o 
   2   6  10        3.54        2.48      0.92 o 
   3   6  10        2.46        2.17      1.03 o 
   4   6  10        1.81        4.21      1.83 o 
  -4  -6  11        0.27       -0.61      1.66 o 
  -3  -6  11        1.58        2.75      0.97 o 
  -2  -6  11        0.61        1.86      1.16 o 
  -1  -6  11        0.14        0.41      2.40 o 
   0  -6  11        0.22        0.36      1.06 o 
   1  -6  11        9.45        8.94      1.46 o 
   2  -6  11        1.79        2.89      1.23 o 
   3  -6  11        0.52        0.90      1.26 o 
  -6  -5  11        1.18        0.18      1.09 o 
  -5  -5  11        2.93        1.81      1.22 o 
  -4  -5  11        4.47        6.30      2.17 o 
  -3  -5  11        2.73        3.05      0.94 o 
  -2  -5  11       30.11       28.58      1.99 o 
  -1  -5  11        6.62        5.99      1.13 o 
   0  -5  11       24.19       30.39      3.35 o 
   1  -5  11        0.50        1.23      0.79 o 
   2  -5  11        0.64        1.09      1.06 o 
   3  -5  11        2.68        2.43      1.00 o 
   4  -5  11        0.91        0.99      1.23 o 
   5  -5  11        1.58        2.41      1.41 o 
   6  -5  11        1.89        4.32      1.41 o 
  -8  -4  11        1.30       -0.60      0.85 o 
  -7  -4  11        5.44        4.88      1.06 o 
  -6  -4  11        2.33        2.78      1.36 o 
  -5  -4  11       21.91       24.51      1.39 o 
  -4  -4  11       12.20        9.74      0.92 o 
  -3  -4  11        2.09        1.24      0.50 o 
  -2  -4  11        0.61        1.16      0.50 o 
  -1  -4  11        8.81        7.22      0.79 o 
   0  -4  11        4.01        3.76      0.86 o 
   1  -4  11       27.88       25.88      2.86 o 
   2  -4  11        6.34        5.20      0.93 o 
   3  -4  11        5.29        4.85      0.90 o 
   4  -4  11       11.73       14.31      1.17 o 
   5  -4  11        4.55        6.84      0.97 o 
   6  -4  11        0.07       -0.37      0.97 o 
  -9  -3  11        5.22        4.33      1.66 o 
  -8  -3  11        7.58        9.12      1.24 o 
  -7  -3  11        4.23        5.22      1.14 o 
  -6  -3  11       17.36       17.68      1.34 o 
  -5  -3  11       21.76       19.65      0.98 o 
  -4  -3  11        7.80        6.73      0.78 o 
  -3  -3  11       64.67       61.86      1.87 o 
  -2  -3  11        3.80        4.05      0.61 o 
  -1  -3  11       25.17       25.08      1.15 o 
   0  -3  11      245.96      243.81      4.57 o 
   1  -3  11      163.07      170.47      5.28 o 
   2  -3  11      124.50      122.22      2.77 o 
   3  -3  11       54.82       56.11      1.58 o 
   4  -3  11       11.99       10.73      0.80 o 
   5  -3  11        4.54        4.34      1.16 o 
   6  -3  11        2.04        3.03      1.13 o 
   7  -3  11        9.22       14.23      2.29 o 
  -9  -2  11        2.18       -0.97      1.30 o 
  -8  -2  11        3.25        3.65      0.88 o 
  -7  -2  11       13.32       13.32      1.26 o 
  -6  -2  11       16.46       17.14      1.33 o 
  -5  -2  11       11.84       12.45      0.95 o 
  -4  -2  11       30.05       29.10      1.24 o 
  -3  -2  11       73.11       71.14      1.92 o 
  -2  -2  11       23.99       23.65      1.11 o 
  -1  -2  11      377.16      362.70      6.10 o 
   0  -2  11       56.01       52.88      2.70 o 
   1  -2  11        1.71        2.65      0.44 o 
   2  -2  11       17.23       18.51      0.84 o 
   3  -2  11      143.51      161.33      3.67 o 
   4  -2  11      179.45      174.50      3.84 o 
   5  -2  11        2.50        2.69      0.62 o 
   6  -2  11        7.40        5.41      0.89 o 
   7  -2  11        0.20        0.59      0.67 o 
   8  -2  11        2.25        2.09      0.85 o 
  -9  -1  11       18.56       17.77      1.57 o 
  -8  -1  11        1.15        2.37      1.49 o 
  -7  -1  11       28.95       28.12      2.17 o 
  -6  -1  11       77.51       80.06      2.61 o 
  -5  -1  11       23.80       23.61      1.08 o 
  -4  -1  11       66.87       66.40      1.80 o 
  -3  -1  11       71.81       66.37      1.74 o 
  -2  -1  11        2.76        2.86      0.36 o 
  -1  -1  11       21.37       23.19      0.90 o 
   0  -1  11        0.92        0.36      0.32 o 
   1  -1  11        7.89        7.92      0.51 o 
   2  -1  11       33.54       30.56      1.20 o 
   3  -1  11       10.86       10.93      0.81 o 
   4  -1  11       63.53       62.26      1.89 o 
   5  -1  11        2.74        2.12      0.54 o 
   6  -1  11       18.11       16.82      1.32 o 
   7  -1  11        7.95        8.63      1.13 o 
   8  -1  11       22.08       23.40      2.00 o 
   9  -1  11        4.46        3.91      1.48 o 
 -10   0  11       33.74       40.80      3.17 o 
  -9   0  11        0.07        0.59      0.76 o 
  -8   0  11       12.12       12.91      1.25 o 
  -7   0  11       98.18       97.94      3.00 o 
  -6   0  11        0.93        0.61      0.50 o 
  -5   0  11       69.32       71.99      1.90 o 
  -4   0  11       29.03       28.08      1.08 o 
  -3   0  11        2.90        3.46      0.44 o 
  -2   0  11        1.76        2.60      0.48 o 
  -1   0  11       49.00       43.47      1.36 o 
   0   0  11       13.78       12.48      0.68 o 
   1   0  11        5.59        5.00      0.77 o 
   2   0  11        9.51       13.17      0.96 o 
   3   0  11       27.72       27.90      1.13 o 
   4   0  11        0.94        0.71      0.40 o 
   5   0  11       17.70       16.51      1.38 o 
   6   0  11       14.08       14.10      1.51 o 
   7   0  11       17.66       16.36      1.43 o 
   8   0  11        0.24        0.97      0.78 o 
 -10   1  11        0.31        1.82      1.25 o 
  -9   1  11       18.57       17.83      1.53 o 
  -8   1  11        1.15        0.72      0.53 o 
  -7   1  11       28.92       28.58      1.49 o 
  -6   1  11       77.34       76.38      2.47 o 
  -5   1  11       23.80       22.87      1.03 o 
  -4   1  11       66.80       66.97      1.77 o 
  -3   1  11       71.81       66.72      1.67 o 
  -2   1  11        2.74        2.94      0.43 o 
  -1   1  11       21.41       22.32      0.95 o 
   0   1  11        0.91        0.61      0.28 o 
   1   1  11        7.91        8.32      0.84 o 
   2   1  11       33.64       32.12      1.17 o 
   3   1  11       10.88       10.83      0.80 o 
   4   1  11       63.56       59.03      1.84 o 
   5   1  11        2.76        1.67      0.46 o 
   6   1  11       18.14       17.70      1.40 o 
   7   1  11        7.94        7.48      1.14 o 
   8   1  11       22.07       24.48      1.90 o 
  -9   2  11        2.18        1.13      1.14 o 
  -8   2  11        3.25        5.07      0.83 o 
  -7   2  11       13.33       15.57      1.23 o 
  -6   2  11       16.45       17.37      1.24 o 
  -5   2  11       11.80       12.59      0.88 o 
  -4   2  11       30.03       28.61      1.48 o 
  -3   2  11       73.06       68.30      2.30 o 
  -2   2  11       23.96       24.10      1.02 o 
  -1   2  11      377.44      368.72      6.35 o 
   0   2  11       56.06       53.93      1.60 o 
   1   2  11        1.71        1.08      0.67 o 
   2   2  11       17.22       15.46      1.51 o 
   3   2  11      143.46      154.49      8.14 o 
   4   2  11      179.44      168.55      3.69 o 
   5   2  11        2.49        2.40      0.68 o 
   6   2  11        7.38        6.66      2.46 o 
   7   2  11        0.20        1.40      0.65 o 
   8   2  11        2.25        3.47      1.01 o 
  -8   3  11        7.55        7.95      1.60 o 
  -7   3  11        4.23        6.05      1.40 o 
  -6   3  11       17.38       14.79      1.06 o 
  -5   3  11       21.78       18.30      1.60 o 
  -4   3  11        7.81        6.65      0.71 o 
  -3   3  11       64.67       61.48      1.82 o 
  -2   3  11        3.81        4.71      0.63 o 
  -1   3  11       25.20       23.91      1.19 o 
   0   3  11      246.11      247.58      4.73 o 
   1   3  11      163.02      164.36      3.58 o 
   2   3  11      124.30      119.62      3.49 o 
   3   3  11       54.83       57.71      2.27 o 
   4   3  11       11.99       14.41      3.66 o 
   5   3  11        4.55        5.86      1.32 o 
   6   3  11        2.04        0.98      0.68 o 
   7   3  11        9.22        7.98      1.25 o 
   8   3  11        6.36        6.40      1.85 o 
  -8   4  11        1.31        1.00      1.48 o 
  -7   4  11        5.46        5.52      1.02 o 
  -6   4  11        2.33        2.43      0.77 o 
  -5   4  11       21.86       22.75      1.66 o 
  -4   4  11       12.18       10.96      1.22 o 
  -3   4  11        2.09        1.49      0.70 o 
  -2   4  11        0.61        1.06      0.75 o 
  -1   4  11        8.82        9.27      1.14 o 
   0   4  11        4.00        5.62      0.98 o 
   1   4  11       27.94       29.95      1.79 o 
   2   4  11        6.33        7.60      0.82 o 
   3   4  11        5.30        4.38      0.72 o 
   4   4  11       11.72       17.15      1.40 o 
   5   4  11        4.57        9.62      1.51 o 
   6   4  11        0.07        1.17      1.10 o 
   7   4  11        1.48        3.98      1.38 o 
  -7   5  11        7.55        8.38      2.13 o 
  -6   5  11        1.18        0.47      0.86 o 
  -5   5  11        2.94        2.23      1.56 o 
  -4   5  11        4.47        4.66      1.08 o 
  -3   5  11        2.72        4.26      1.03 o 
  -2   5  11       30.04       30.64      1.98 o 
  -1   5  11        6.63        8.81      1.25 o 
   0   5  11       24.13       31.25      2.08 o 
   1   5  11        0.50        1.17      1.60 o 
   2   5  11        0.64        2.68      0.88 o 
   3   5  11        2.69        4.43      2.11 o 
   4   5  11        0.92       -0.77      0.77 o 
   5   5  11        1.58        1.07      1.51 o 
  -4   6  11        0.28        1.13      1.61 o 
  -3   6  11        1.58        1.59      1.59 o 
  -2   6  11        0.60        1.75      1.04 o 
  -1   6  11        0.14        0.76      0.90 o 
   0   6  11        0.22        0.98      0.87 o 
   1   6  11        9.47       11.26      1.60 o 
   2   6  11        1.79        3.92      1.10 o 
   3   6  11        0.52        3.13      1.89 o 
  -3  -6  12        3.79        5.73      2.19 o 
  -2  -6  12        9.72       10.31      2.52 o 
  -1  -6  12       12.10       11.70      1.94 o 
   0  -6  12        2.00        3.19      1.44 o 
   1  -6  12        2.94        6.08      1.59 o 
  -5  -5  12        0.90        0.84      1.07 o 
  -4  -5  12        1.48        0.24      0.80 o 
  -3  -5  12        1.95        2.31      0.84 o 
  -2  -5  12        2.63        3.48      1.03 o 
  -1  -5  12        0.04       -0.63      0.63 o 
   0  -5  12        2.07        1.09      1.04 o 
   1  -5  12        1.61        3.01      0.93 o 
   2  -5  12        2.35        1.47      1.44 o 
   3  -5  12        3.17        2.97      1.02 o 
   4  -5  12        2.34        2.59      1.10 o 
   5  -5  12        1.03        2.37      1.50 o 
  -7  -4  12        0.47        0.00      1.24 o 
  -6  -4  12        5.28        5.50      1.51 o 
  -5  -4  12        4.67        4.21      0.90 o 
  -4  -4  12        0.40        0.42      0.50 o 
  -3  -4  12        3.38        2.81      1.00 o 
  -2  -4  12       11.00       11.09      0.98 o 
  -1  -4  12       20.73       22.35      1.71 o 
   0  -4  12       16.60       21.32      1.66 o 
   1  -4  12       11.21       10.01      2.06 o 
   2  -4  12       69.21       81.83      3.05 o 
   3  -4  12        5.18        5.22      1.14 o 
   4  -4  12        0.21        1.02      0.74 o 
   5  -4  12        2.06        1.64      1.24 o 
   6  -4  12        6.98       10.01      1.95 o 
  -8  -3  12        0.53        0.75      0.82 o 
  -7  -3  12        8.00        9.61      2.87 o 
  -6  -3  12        3.46        3.43      1.13 o 
  -5  -3  12        5.29        3.73      0.97 o 
  -4  -3  12       14.33       16.69      2.38 o 
  -3  -3  12       14.41       15.16      1.11 o 
  -2  -3  12        3.41        3.05      0.61 o 
  -1  -3  12        5.67        6.29      0.74 o 
   0  -3  12        4.61        3.21      0.65 o 
   1  -3  12       36.79       35.81      1.39 o 
   2  -3  12      134.12      135.58      3.09 o 
   3  -3  12        7.42        6.21      0.66 o 
   4  -3  12        7.16        7.22      0.82 o 
   5  -3  12        1.54        1.69      0.84 o 
   6  -3  12        4.08        2.90      1.22 o 
   7  -3  12        2.00        1.05      1.13 o 
  -9  -2  12        0.73        0.88      0.89 o 
  -8  -2  12       18.28       18.44      1.60 o 
  -7  -2  12       10.31       11.67      1.26 o 
  -6  -2  12       48.15       51.60      2.11 o 
  -5  -2  12        7.40        6.88      0.77 o 
  -4  -2  12       31.31       29.20      1.69 o 
  -3  -2  12        6.02        6.30      0.72 o 
  -2  -2  12      110.17      107.51      2.52 o 
  -1  -2  12      143.77      147.45      3.07 o 
   0  -2  12       92.22       90.85      2.18 o 
   1  -2  12       51.32       49.86      1.87 o 
   2  -2  12       10.35       11.77      0.87 o 
   3  -2  12       75.10       69.87      4.30 o 
   4  -2  12        6.38        6.40      0.84 o 
   5  -2  12       28.78       25.87      1.36 o 
   6  -2  12       12.41       11.59      1.33 o 
   7  -2  12        0.50       -0.00      0.64 o 
   8  -2  12        0.47        0.51      1.13 o 
  -9  -1  12        7.31        5.89      1.13 o 
  -8  -1  12        3.35        4.18      0.90 o 
  -7  -1  12       24.85       26.24      1.60 o 
  -6  -1  12        5.47        5.86      0.85 o 
  -5  -1  12       38.71       38.89      1.43 o 
  -4  -1  12       18.00       14.14      2.63 o 
  -3  -1  12       60.97       60.66      1.69 o 
  -2  -1  12       18.86       18.95      1.06 o 
  -1  -1  12       63.51       59.67      1.64 o 
   0  -1  12       15.07       13.77      0.79 o 
   1  -1  12       32.43       32.90      1.25 o 
   2  -1  12       71.06       67.02      4.03 o 
   3  -1  12       10.78        9.62      1.17 o 
   4  -1  12        0.67        0.77      0.44 o 
   5  -1  12       37.47       37.55      1.56 o 
   6  -1  12       27.25       27.22      2.23 o 
   7  -1  12        3.10        4.33      1.86 o 
   8  -1  12        1.29        2.21      0.94 o 
  -9   0  12        3.61        3.77      0.98 o 
  -8   0  12        0.40       -0.01      0.58 o 
  -7   0  12       29.85       29.42      2.70 o 
  -6   0  12       36.73       37.21      1.71 o 
  -5   0  12      154.80      144.33      3.07 o 
  -4   0  12       24.24       21.67      1.00 o 
  -3   0  12        1.45        1.16      0.29 o 
  -2   0  12        3.86        3.03      0.44 o 
  -1   0  12       85.81       76.04      2.42 o 
   0   0  12      155.94      155.95      3.97 o 
   1   0  12       57.25       56.90      2.50 o 
   2   0  12      108.66      108.11      2.57 o 
   3   0  12        9.94       11.12      1.48 o 
   4   0  12        0.08       -0.35      0.43 o 
   5   0  12        3.49        3.58      0.64 o 
   6   0  12        3.61        3.39      0.77 o 
   7   0  12       16.70       18.15      3.11 o 
   8   0  12       20.69       19.80      1.76 o 
  -9   1  12        7.33       12.64      2.63 o 
  -8   1  12        3.35        3.99      0.82 o 
  -7   1  12       24.82       27.98      1.50 o 
  -6   1  12        5.46        5.69      0.81 o 
  -5   1  12       38.67       37.09      1.35 o 
  -4   1  12       18.00       17.35      0.93 o 
  -3   1  12       61.08       60.97      1.68 o 
  -2   1  12       18.89       16.94      1.17 o 
  -1   1  12       63.66       64.16      1.73 o 
   0   1  12       15.10       13.53      0.87 o 
   1   1  12       32.45       31.75      1.50 o 
   2   1  12       71.11       74.06      3.44 o 
   3   1  12       10.81        8.64      0.79 o 
   4   1  12        0.67        1.35      0.47 o 
   5   1  12       37.45       35.58      1.82 o 
   6   1  12       27.26       27.42      3.64 o 
   7   1  12        3.08        1.76      0.75 o 
   8   1  12        1.29        2.21      1.86 o 
  -9   2  12        0.74        2.01      1.29 o 
  -8   2  12       18.22       19.70      1.62 o 
  -7   2  12       10.32        9.95      1.07 o 
  -6   2  12       48.08       50.02      2.66 o 
  -5   2  12        7.40        7.26      0.74 o 
  -4   2  12       31.33       27.50      1.43 o 
  -3   2  12        6.04        5.10      1.15 o 
  -2   2  12      110.25      110.85      3.14 o 
  -1   2  12      143.69      146.73      3.16 o 
   0   2  12       92.07       87.62      2.55 o 
   1   2  12       51.37       49.23      2.02 o 
   2   2  12       10.36       10.59      1.12 o 
   3   2  12       75.08       73.87      4.11 o 
   4   2  12        6.34        5.79      1.36 o 
   5   2  12       28.79       30.43      2.33 o 
   6   2  12       12.38       12.34      1.27 o 
   7   2  12        0.50        0.67      0.97 o 
   8   2  12        0.47        0.87      0.99 o 
  -8   3  12        0.53       -0.24      0.97 o 
  -7   3  12        8.00        8.68      1.63 o 
  -6   3  12        3.44        3.64      0.80 o 
  -5   3  12        5.26        2.85      0.81 o 
  -4   3  12       14.29       14.56      0.98 o 
  -3   3  12       14.43       15.84      0.95 o 
  -2   3  12        3.40        3.19      0.58 o 
  -1   3  12        5.70        6.00      0.72 o 
   0   3  12        4.61        4.52      0.82 o 
   1   3  12       36.79       37.76      1.51 o 
   2   3  12      134.05      139.02      3.21 o 
   3   3  12        7.42        7.84      1.05 o 
   4   3  12        7.18        6.89      1.59 o 
   5   3  12        1.53        3.18      1.22 o 
   6   3  12        4.08        4.07      1.35 o 
   7   3  12        1.98        1.60      1.22 o 
  -7   4  12        0.48       -0.20      0.98 o 
  -6   4  12        5.29        6.01      1.10 o 
  -5   4  12        4.67        4.21      0.95 o 
  -4   4  12        0.40       -0.13      0.81 o 
  -3   4  12        3.39        2.69      1.05 o 
  -2   4  12       11.01       12.69      3.62 o 
  -1   4  12       20.71       23.19      1.68 o 
   0   4  12       16.55       18.24      1.52 o 
   1   4  12       11.20       10.71      1.33 o 
   2   4  12       69.26       78.62      3.04 o 
   3   4  12        5.18        5.00      0.79 o 
   4   4  12        0.20        1.50      0.72 o 
   5   4  12        2.07        3.05      1.11 o 
   6   4  12        6.98        9.77      1.67 o 
  -6   5  12        0.77        1.89      1.38 o 
  -5   5  12        0.90       -0.36      0.82 o 
  -4   5  12        1.48        2.92      0.98 o 
  -3   5  12        1.95        2.05      0.92 o 
  -2   5  12        2.64        2.64      0.92 o 
  -1   5  12        0.04        0.29      0.79 o 
   0   5  12        2.08        1.15      0.87 o 
   1   5  12        1.61        2.62      0.94 o 
   2   5  12        2.35        3.31      0.96 o 
   3   5  12        3.18        4.77      1.15 o 
   4   5  12        2.34        2.78      1.18 o 
  -2   6  12        9.74       14.35      2.40 o 
  -1   6  12       12.09       11.96      2.32 o 
   0   6  12        2.00        1.37      1.39 o 
  -4  -5  13        2.81        3.00      1.03 o 
  -3  -5  13        3.86        4.35      1.84 o 
  -2  -5  13        4.70        4.48      1.12 o 
  -1  -5  13        2.26        1.77      1.02 o 
   0  -5  13       14.25       18.47      1.79 o 
   1  -5  13        3.21        4.29      1.17 o 
   2  -5  13        2.70        5.25      1.19 o 
   3  -5  13        0.54        2.84      1.23 o 
   4  -5  13        7.62        7.55      4.39 o 
  -7  -4  13        0.25        0.98      1.20 o 
  -6  -4  13        2.07        2.05      1.23 o 
  -5  -4  13        9.81        9.80      1.22 o 
  -4  -4  13        5.98        5.64      0.84 o 
  -3  -4  13        5.69        7.58      0.89 o 
  -2  -4  13        2.27        2.63      0.64 o 
  -1  -4  13        1.50        2.22      0.82 o 
   0  -4  13       14.20       11.75      1.78 o 
   1  -4  13       19.66       17.52      1.66 o 
   2  -4  13        1.08        1.00      0.81 o 
   3  -4  13        9.76        7.93      1.26 o 
   4  -4  13       10.36       12.57      2.61 o 
   5  -4  13        3.58        4.21      1.16 o 
  -8  -3  13        7.68        7.49      1.79 o 
  -7  -3  13        6.79        6.15      1.51 o 
  -6  -3  13        8.17        6.81      1.48 o 
  -5  -3  13       15.08       12.07      1.30 o 
  -4  -3  13        1.09        1.13      0.71 o 
  -3  -3  13       18.68       17.74      1.13 o 
  -2  -3  13       12.50       12.64      0.99 o 
  -1  -3  13       32.83       37.35      2.02 o 
   0  -3  13        0.34        0.06      0.47 o 
   1  -3  13       45.81       49.82      1.69 o 
   2  -3  13        6.88        8.28      1.08 o 
   3  -3  13       30.99       34.13      1.74 o 
   4  -3  13        1.97        2.66      0.94 o 
   5  -3  13        0.81        1.29      0.79 o 
   6  -3  13        1.95        2.45      1.19 o 
  -9  -2  13        3.72        6.49      1.87 o 
  -8  -2  13       15.00       11.54      1.31 o 
  -7  -2  13        8.47       10.96      1.94 o 
  -6  -2  13        4.02        4.30      0.85 o 
  -5  -2  13        2.29        0.87      1.11 o 
  -4  -2  13        6.67        6.31      1.01 o 
  -3  -2  13       57.24       58.02      1.77 o 
  -2  -2  13       10.85        9.82      1.93 o 
  -1  -2  13      212.93      206.89      3.99 o 
   0  -2  13      135.57      133.66      2.91 o 
   1  -2  13       27.37       27.66      1.57 o 
   2  -2  13        1.54        1.87      0.61 o 
   3  -2  13        6.78        7.62      0.83 o 
   4  -2  13       15.48       14.26      1.09 o 
   5  -2  13        1.32        0.74      0.58 o 
   6  -2  13        1.49        0.67      0.66 o 
   7  -2  13        4.56        4.90      1.11 o 
  -9  -1  13        5.75        6.25      1.13 o 
  -8  -1  13        8.22        6.38      1.01 o 
  -7  -1  13        2.47        3.92      2.44 o 
  -6  -1  13       12.76       14.61      1.22 o 
  -5  -1  13        7.30        6.98      0.76 o 
  -4  -1  13       60.00       57.57      2.30 o 
  -3  -1  13      166.84      174.43      4.60 o 
  -2  -1  13       61.97       68.17      1.83 o 
  -1  -1  13       66.27       65.66      4.61 o 
   0  -1  13       44.35       45.01      2.09 o 
   1  -1  13        9.81        8.64      0.79 o 
   2  -1  13       22.83       22.04      1.40 o 
   3  -1  13       18.96       15.91      1.16 o 
   4  -1  13       79.64       73.06      2.21 o 
   5  -1  13       10.67       12.34      1.39 o 
   6  -1  13        6.44        6.68      1.03 o 
   7  -1  13       12.72       11.90      1.70 o 
  -9   0  13        1.62        1.80      1.87 o 
  -8   0  13        2.47        1.61      1.41 o 
  -7   0  13        0.94        0.19      0.76 o 
  -6   0  13        2.53        2.03      0.61 o 
  -5   0  13       14.14       13.89      0.92 o 
  -4   0  13       18.46       19.80      1.03 o 
  -3   0  13       28.83       26.53      1.42 o 
  -2   0  13        0.52       -0.34      0.37 o 
  -1   0  13       11.49       10.69      0.97 o 
   0   0  13       11.59       11.42      1.03 o 
   1   0  13       38.09       35.08      1.65 o 
   2   0  13      151.66      106.41      5.33 o 
   3   0  13        8.96        9.96      0.86 o 
   4   0  13        4.29        4.50      0.88 o 
   5   0  13       17.68       19.69      1.29 o 
   6   0  13        5.93        4.50      1.11 o 
   7   0  13       34.32       41.62      2.29 o 
   8   0  13       17.99       21.75      2.65 o 
  -9   1  13        5.75        6.99      1.13 o 
  -8   1  13        8.19        8.15      1.19 o 
  -7   1  13        2.48        2.71      0.74 o 
  -6   1  13       12.71       12.55      1.14 o 
  -5   1  13        7.28        8.20      0.79 o 
  -4   1  13       59.90       56.26      1.81 o 
  -3   1  13      166.90      170.63      3.44 o 
  -2   1  13       61.99       62.87      3.29 o 
  -1   1  13       66.31       65.79      5.24 o 
   0   1  13       44.39       42.40      1.99 o 
   1   1  13        9.83       10.35      1.05 o 
   2   1  13       22.89       19.21      2.52 o 
   3   1  13       18.95       14.85      2.32 o 
   4   1  13       79.72       75.27      2.69 o 
   5   1  13       10.66       13.29      1.27 o 
   6   1  13        6.42        6.42      2.16 o 
   7   1  13       12.73       12.32      1.41 o 
   8   1  13        1.08        0.48      1.19 o 
  -8   2  13       15.01       13.38      1.38 o 
  -7   2  13        8.46        9.65      1.09 o 
  -6   2  13        4.01        4.41      0.75 o 
  -5   2  13        2.30        2.10      0.53 o 
  -4   2  13        6.68        5.32      0.80 o 
  -3   2  13       57.32       57.08      2.21 o 
  -2   2  13       10.85       10.81      2.01 o 
  -1   2  13      213.01      209.22      4.22 o 
   0   2  13      135.62      134.82      3.05 o 
   1   2  13       27.46       27.70      1.22 o 
   2   2  13        1.55        1.23      1.23 o 
   3   2  13        6.79        6.63      0.97 o 
   4   2  13       15.48       13.97      1.30 o 
   5   2  13        1.31        0.08      0.91 o 
   6   2  13        1.48       -0.22      0.99 o 
   7   2  13        4.56        4.45      1.54 o 
  -7   3  13        6.79        5.45      1.35 o 
  -6   3  13        8.12        7.98      1.47 o 
  -5   3  13       15.09       11.28      1.91 o 
  -4   3  13        1.09        2.13      0.74 o 
  -3   3  13       18.71       17.73      1.03 o 
  -2   3  13       12.53       12.22      0.94 o 
  -1   3  13       32.82       37.51      1.46 o 
   0   3  13        0.33        0.07      0.45 o 
   1   3  13       45.82       49.86      1.76 o 
   2   3  13        6.85        7.63      0.90 o 
   3   3  13       31.01       32.26      3.90 o 
   4   3  13        1.98        3.47      0.85 o 
   5   3  13        0.81       -0.07      0.95 o 
   6   3  13        1.95        2.15      1.29 o 
  -5   4  13        9.80       10.68      1.81 o 
  -4   4  13        6.00        7.20      1.18 o 
  -3   4  13        5.67        5.70      1.04 o 
  -2   4  13        2.28        1.80      0.82 o 
  -1   4  13        1.49        1.31      0.75 o 
   0   4  13       14.19       13.43      1.68 o 
   1   4  13       19.62       18.66      3.31 o 
   2   4  13        1.08        1.35      0.87 o 
   3   4  13        9.75       10.47      1.05 o 
   4   4  13       10.35       13.60      1.42 o 
   5   4  13        3.58        4.47      1.58 o 
   6   4  13        2.08        5.89      1.63 o 
  -5   5  13        1.02        2.43      1.08 o 
  -4   5  13        2.81        2.23      1.90 o 
  -3   5  13        3.86        4.14      1.09 o 
  -2   5  13        4.70        5.69      1.20 o 
  -1   5  13        2.26        2.57      1.03 o 
   0   5  13       14.24       18.31      1.76 o 
   1   5  13        3.21        4.20      1.45 o 
   2   5  13        2.69        3.75      1.05 o 
   3   5  13        0.54       -0.79      0.85 o 
   4   5  13        7.63        9.12      2.17 o 
  -4  -5  14        0.43       -0.64      1.66 o 
  -3  -5  14        7.12        9.08      1.46 o 
  -2  -5  14        2.24        3.42      1.57 o 
  -1  -5  14        3.36        4.63      1.14 o 
   0  -5  14        5.39        5.90      1.25 o 
   1  -5  14        3.54        2.27      1.07 o 
   2  -5  14        5.23        6.63      1.44 o 
  -6  -4  14        3.16        2.52      1.19 o 
  -5  -4  14        2.08        2.41      1.21 o 
  -4  -4  14        2.12        2.16      0.66 o 
  -3  -4  14        0.59        1.14      1.06 o 
  -2  -4  14        0.05       -0.50      0.51 o 
  -1  -4  14        3.57        5.66      1.05 o 
   0  -4  14       27.72       25.59      2.28 o 
   1  -4  14        1.30        2.79      0.93 o 
   2  -4  14       11.68       13.29      2.77 o 
   3  -4  14        2.59        0.68      1.73 o 
   4  -4  14        6.63        7.52      2.35 o 
   5  -4  14        0.13       -1.06      1.80 o 
  -7  -3  14       10.66       12.10      2.14 o 
  -6  -3  14        1.87        1.00      1.12 o 
  -5  -3  14        9.09        8.10      1.27 o 
  -4  -3  14        0.11        0.46      0.57 o 
  -3  -3  14        1.34        1.09      0.54 o 
  -2  -3  14       10.73       12.58      1.02 o 
  -1  -3  14       16.25       17.11      1.12 o 
   0  -3  14        7.33        8.38      0.87 o 
   1  -3  14       35.05       39.84      2.16 o 
   2  -3  14       18.71       24.33      1.60 o 
   3  -3  14        4.38        5.24      0.78 o 
   4  -3  14        5.16        6.50      1.05 o 
   5  -3  14        5.11        6.23      1.55 o 
  -8  -2  14        7.20        8.18      1.31 o 
  -7  -2  14        3.33        4.36      1.25 o 
  -6  -2  14        6.29        5.21      1.37 o 
  -5  -2  14        9.02        7.27      1.12 o 
  -4  -2  14        5.83        6.88      1.07 o 
  -3  -2  14        0.49        0.11      0.39 o 
  -2  -2  14       20.51       22.39      2.01 o 
  -1  -2  14        4.21        4.78      0.69 o 
   0  -2  14       14.16       16.51      2.09 o 
   1  -2  14        3.11        3.42      0.74 o 
   2  -2  14        5.76        3.94      0.64 o 
   3  -2  14        1.95        3.71      0.64 o 
   4  -2  14        6.10        5.98      0.82 o 
   5  -2  14        3.35        2.91      0.73 o 
   6  -2  14        2.71        2.74      0.89 o 
   7  -2  14        3.98        8.08      1.89 o 
  -8  -1  14       11.58       11.17      1.65 o 
  -7  -1  14        3.26        2.64      0.90 o 
  -6  -1  14        2.63        2.25      0.99 o 
  -5  -1  14        2.62        1.15      0.96 o 
  -4  -1  14        6.59        7.73      1.06 o 
  -3  -1  14        7.68        6.02      0.98 o 
  -2  -1  14      198.88      196.40      5.08 o 
  -1  -1  14       28.17       32.97      1.76 o 
   0  -1  14       27.87       26.09      1.56 o 
   1  -1  14       65.71       64.51      2.90 o 
   2  -1  14       35.43       30.93      1.76 o 
   3  -1  14       10.28        9.20      0.87 o 
   4  -1  14        0.59        0.76      0.73 o 
   5  -1  14        1.99        2.35      0.63 o 
   6  -1  14        8.64        7.78      1.22 o 
   7  -1  14        7.64       12.68      2.03 o 
  -8   0  14        0.05       -0.37      0.57 o 
  -7   0  14        0.67        0.54      1.42 o 
  -6   0  14        5.62        5.73      0.86 o 
  -5   0  14       10.06        9.64      0.87 o 
  -4   0  14        2.76        2.37      0.50 o 
  -3   0  14        0.06        0.29      0.75 o 
  -2   0  14       52.78       53.29      2.40 o 
  -1   0  14      107.63       99.73      3.81 o 
   0   0  14        5.59        5.74      1.19 o 
   1   0  14       26.39       26.75      1.60 o 
   2   0  14       38.01       32.71      1.69 o 
   3   0  14        1.39        0.95      1.02 o 
   4   0  14        0.74        2.34      0.54 o 
   5   0  14        0.75        1.04      0.60 o 
   6   0  14       11.67       10.64      2.35 o 
   7   0  14        9.07        6.68      1.22 o 
  -8   1  14       11.56       11.79      1.31 o 
  -7   1  14        3.26        5.05      0.92 o 
  -6   1  14        2.63        2.61      0.65 o 
  -5   1  14        2.61        2.43      0.50 o 
  -4   1  14        6.59        7.55      0.74 o 
  -3   1  14        7.69        9.72      0.83 o 
  -2   1  14      198.95      197.31      4.96 o 
  -1   1  14       28.06       30.86      2.46 o 
   0   1  14       27.90       23.62      1.43 o 
   1   1  14       65.65       69.52      2.51 o 
   2   1  14       35.49       29.28      4.73 o 
   3   1  14       10.32        8.85      1.43 o 
   4   1  14        0.60        0.10      1.08 o 
   5   1  14        1.98        1.41      1.01 o 
   6   1  14        8.66        8.82      1.77 o 
   7   1  14        7.64        7.92      1.71 o 
  -8   2  14        7.17        7.66      1.16 o 
  -7   2  14        3.32        2.79      0.83 o 
  -6   2  14        6.25        5.91      0.88 o 
  -5   2  14        9.00        9.20      1.37 o 
  -4   2  14        5.79        6.83      0.72 o 
  -3   2  14        0.48        1.31      0.81 o 
  -2   2  14       20.54       23.86      1.45 o 
  -1   2  14        4.22        6.54      0.89 o 
   0   2  14       14.16       13.49      1.28 o 
   1   2  14        3.11        2.15      0.56 o 
   2   2  14        5.75        5.10      0.90 o 
   3   2  14        1.95        3.67      0.80 o 
   4   2  14        6.07        7.48      1.72 o 
   5   2  14        3.36        2.26      1.21 o 
   6   2  14        2.69        3.09      1.38 o 
  -7   3  14       10.67       12.57      1.95 o 
  -6   3  14        1.85        1.51      1.04 o 
  -5   3  14        9.08        8.32      1.72 o 
  -4   3  14        0.10       -0.05      0.94 o 
  -3   3  14        1.34        2.13      0.65 o 
  -2   3  14       10.70       10.86      1.10 o 
  -1   3  14       16.25       18.02      1.94 o 
   0   3  14        7.32        8.08      1.28 o 
   1   3  14       35.08       40.61      1.62 o 
   2   3  14       18.74       22.60      1.47 o 
   3   3  14        4.40        5.38      0.96 o 
   4   3  14        5.18        7.06      1.04 o 
   5   3  14        5.12        4.65      1.50 o 
   6   3  14        2.70        4.33      1.62 o 
  -6   4  14        3.17        5.91      1.66 o 
  -5   4  14        2.08        1.03      1.32 o 
  -4   4  14        2.12       -0.05      0.80 o 
  -3   4  14        0.59        0.03      0.71 o 
  -2   4  14        0.05       -0.52      0.67 o 
  -1   4  14        3.57        2.92      0.95 o 
   0   4  14       27.70       26.67      1.89 o 
   1   4  14        1.29        0.00      0.85 o 
   2   4  14       11.71       12.25      1.42 o 
   3   4  14        2.58        2.93      0.76 o 
   4   4  14        6.62        7.98      1.03 o 
   5   4  14        0.13        0.43      1.16 o 
  -4   5  14        0.44        0.09      0.91 o 
  -3   5  14        7.12        8.30      1.82 o 
  -2   5  14        2.24        3.08      1.09 o 
  -1   5  14        3.36        5.81      1.29 o 
   0   5  14        5.39        7.61      1.38 o 
   1   5  14        3.53        2.81      1.27 o 
   2   5  14        5.23        7.39      2.31 o 
   3   5  14        0.25       -0.27      1.76 o 
  -2  -5  15       11.43       10.00      1.84 o 
  -1  -5  15        0.75        2.30      1.35 o 
   0  -5  15        3.92        4.28      1.54 o 
   1  -5  15        2.87        4.17      1.51 o 
  -5  -4  15        0.08       -0.08      0.83 o 
  -4  -4  15        3.40        2.09      0.78 o 
  -3  -4  15        0.00       -0.61      0.61 o 
  -2  -4  15        1.82        1.79      1.15 o 
  -1  -4  15        3.41        2.28      2.65 o 
   0  -4  15       13.31       18.48      2.92 o 
   1  -4  15       12.76       16.33      3.00 o 
   2  -4  15        0.68        0.06      1.77 o 
   3  -4  15       23.26       29.02      3.67 o 
   4  -4  15        5.00        7.14      2.75 o 
  -6  -3  15        0.31        0.49      1.08 o 
  -5  -3  15        3.21        3.03      0.98 o 
  -4  -3  15       17.06       18.85      1.29 o 
  -3  -3  15        1.39        2.12      0.66 o 
  -2  -3  15        2.34        1.55      0.59 o 
  -1  -3  15        4.88        5.79      0.77 o 
   0  -3  15        2.70        2.04      0.77 o 
   1  -3  15       16.51       20.66      1.95 o 
   2  -3  15        3.67        5.22      1.01 o 
   3  -3  15        4.16        4.21      0.92 o 
   4  -3  15        0.93        1.91      0.93 o 
   5  -3  15        4.02        5.81      2.49 o 
  -7  -2  15        5.23        3.54      1.51 o 
  -6  -2  15        3.11        1.32      1.05 o 
  -5  -2  15        0.81        1.15      0.73 o 
  -4  -2  15       13.31       12.01      1.33 o 
  -3  -2  15       23.96       25.00      1.65 o 
  -2  -2  15        7.82        8.45      1.13 o 
  -1  -2  15        8.74        7.20      1.07 o 
   0  -2  15        9.66       10.93      1.21 o 
   1  -2  15        2.93        3.51      0.82 o 
   2  -2  15        0.66        0.93      0.71 o 
   3  -2  15        1.80        1.16      0.49 o 
   4  -2  15        4.75        6.72      1.10 o 
   5  -2  15        1.98        3.23      0.78 o 
   6  -2  15        2.74        2.34      3.57 o 
  -8  -1  15        1.85        2.27      1.40 o 
  -7  -1  15        2.94        5.11      1.25 o 
  -6  -1  15        3.70        3.79      1.16 o 
  -5  -1  15        1.06        1.17      0.71 o 
  -4  -1  15       17.77       16.14      1.46 o 
  -3  -1  15       47.43       48.39      2.21 o 
  -2  -1  15       72.89       76.56      2.84 o 
  -1  -1  15        5.81        5.66      1.48 o 
   0  -1  15       27.58       28.42      1.92 o 
   1  -1  15       20.61       20.27      1.50 o 
   2  -1  15        0.18        1.02      0.51 o 
   3  -1  15        0.69        0.70      0.56 o 
   4  -1  15        4.65        3.95      0.82 o 
   5  -1  15        0.21        0.45      0.84 o 
   6  -1  15        8.10        7.41      1.22 o 
  -8   0  15        0.18        0.66      0.73 o 
  -7   0  15        1.00        0.99      1.47 o 
  -6   0  15        2.10        2.79      0.69 o 
  -5   0  15        7.81       12.46      1.24 o 
  -4   0  15       52.99       49.02      2.09 o 
  -3   0  15        3.99        4.28      0.83 o 
  -2   0  15       98.23      102.82      3.28 o 
  -1   0  15       67.94       68.96      2.60 o 
   0   0  15        9.69        9.85      1.84 o 
   1   0  15       53.98       47.31      2.09 o 
   2   0  15        0.92       -0.24      0.49 o 
   3   0  15       47.84       41.88      2.03 o 
   4   0  15        6.96        8.84      1.84 o 
   5   0  15        6.47        8.01      1.62 o 
   6   0  15        6.28       11.21      2.04 o 
   7   0  15        0.65        2.29      1.12 o 
  -8   1  15        1.86        1.81      0.90 o 
  -7   1  15        2.93        3.78      0.87 o 
  -6   1  15        3.71        2.56      0.70 o 
  -5   1  15        1.05        0.64      0.43 o 
  -4   1  15       17.79       17.92      1.08 o 
  -3   1  15       47.38       49.62      2.16 o 
  -2   1  15       72.86       78.59      3.48 o 
  -1   1  15        5.82        5.49      0.85 o 
   0   1  15       27.62       29.08      1.64 o 
   1   1  15       20.60       20.68      3.49 o 
   2   1  15        0.17       -0.04      1.45 o 
   3   1  15        0.70        1.67      0.66 o 
   4   1  15        4.65        5.35      1.06 o 
   5   1  15        0.21        2.63      1.15 o 
   6   1  15        8.10       10.88      1.93 o 
  -8   2  15        2.39        3.24      1.16 o 
  -7   2  15        5.21        6.51      1.36 o 
  -6   2  15        3.11        2.41      0.70 o 
  -5   2  15        0.80        0.36      0.46 o 
  -4   2  15       13.33       15.62      1.05 o 
  -3   2  15       23.94       23.45      1.65 o 
  -2   2  15        7.79        6.15      0.90 o 
  -1   2  15        8.76        9.37      1.08 o 
   0   2  15        9.66       11.39      1.19 o 
   1   2  15        2.92        3.73      0.82 o 
   2   2  15        0.66        1.63      0.97 o 
   3   2  15        1.79        1.06      0.66 o 
   4   2  15        4.75        5.50      1.62 o 
   5   2  15        1.98        4.64      1.53 o 
  -6   3  15        0.30       -0.88      0.88 o 
  -5   3  15        3.23        3.73      1.00 o 
  -4   3  15       17.08       18.49      2.55 o 
  -3   3  15        1.40        0.78      0.56 o 
  -2   3  15        2.34        2.67      0.77 o 
  -1   3  15        4.87        5.80      0.77 o 
   0   3  15        2.68        3.57      0.64 o 
   1   3  15       16.52       19.41      1.62 o 
   2   3  15        3.68        5.41      0.80 o 
   3   3  15        4.18        4.44      1.49 o 
   4   3  15        0.93        0.82      0.94 o 
   5   3  15        4.02        5.58      1.48 o 
  -5   4  15        0.08       -1.41      1.41 o 
  -4   4  15        3.40        5.29      1.73 o 
  -3   4  15        0.00       -1.05      1.05 o 
  -2   4  15        1.82        3.02      1.00 o 
  -1   4  15        3.42        3.88      1.02 o 
   0   4  15       13.31       15.64      1.64 o 
   1   4  15       12.75       16.40      1.72 o 
   2   4  15        0.68        0.52      0.81 o 
   3   4  15       23.26       27.74      2.50 o 
   4   4  15        5.00        5.10      1.75 o 
  -3   5  15        0.76        1.89      1.60 o 
  -2   5  15       11.44       10.53      2.14 o 
  -1   5  15        0.75        3.00      1.74 o 
   0   5  15        3.93        8.11      2.02 o 
  -4  -4  16        2.42        3.12      0.92 o 
  -3  -4  16        5.73        7.24      1.07 o 
  -2  -4  16        2.73        2.47      1.85 o 
  -1  -4  16        1.58        1.22      0.88 o 
   0  -4  16        5.55        6.93      2.50 o 
   1  -4  16        1.43        2.42      2.21 o 
  -5  -3  16        3.40        2.61      1.11 o 
  -4  -3  16        0.77        0.94      0.64 o 
  -3  -3  16        0.58        0.15      0.81 o 
  -2  -3  16        2.71        2.03      1.59 o 
  -1  -3  16        2.92        2.37      0.88 o 
   0  -3  16        4.13        5.72      1.11 o 
   1  -3  16        4.23        6.98      1.37 o 
   2  -3  16       26.64       28.66      1.94 o 
   3  -3  16        3.54        4.42      2.16 o 
   4  -3  16        5.50        7.09      1.29 o 
  -6  -2  16        3.37        3.83      1.57 o 
  -5  -2  16        0.05       -0.13      0.77 o 
  -4  -2  16        4.19        2.52      0.98 o 
  -3  -2  16        6.25        7.04      1.95 o 
  -2  -2  16       12.50       11.81      1.36 o 
  -1  -2  16        6.27        5.56      1.01 o 
   0  -2  16        5.97        8.58      1.16 o 
   1  -2  16        3.38        5.45      1.00 o 
   2  -2  16        4.52        6.63      1.47 o 
   3  -2  16        1.73        1.68      1.19 o 
   4  -2  16        0.26        0.76      0.56 o 
   5  -2  16        1.02        1.99      0.88 o 
  -7  -1  16        2.61        2.33      1.25 o 
  -6  -1  16        3.64        2.46      1.09 o 
  -5  -1  16        0.75        0.40      1.71 o 
  -4  -1  16        3.00        3.15      0.89 o 
  -3  -1  16       30.70       32.05      2.28 o 
  -2  -1  16       15.57       14.97      2.04 o 
  -1  -1  16        8.40        9.06      1.85 o 
   0  -1  16       23.14       25.56      1.64 o 
   1  -1  16        8.44        7.98      1.44 o 
   2  -1  16        1.58        2.48      1.34 o 
   3  -1  16        1.18        0.43      0.65 o 
   4  -1  16        1.37        1.21      0.82 o 
   5  -1  16        9.23        7.22      1.77 o 
   6  -1  16        4.37        4.35      1.58 o 
  -8   0  16        2.39        1.92      1.29 o 
  -7   0  16       10.60       11.86      1.30 o 
  -6   0  16        5.47        4.79      1.25 o 
  -5   0  16        5.44        6.99      2.13 o 
  -4   0  16      101.48      110.24      3.55 o 
  -3   0  16       19.00       22.54      1.60 o 
  -2   0  16       12.67       14.14      1.29 o 
  -1   0  16        1.71        2.72      1.38 o 
   0   0  16       23.08       23.04      1.53 o 
   1   0  16        0.93        1.47      0.61 o 
   2   0  16       18.43       14.84      2.07 o 
   3   0  16        1.83        2.77      0.90 o 
   4   0  16        0.24        0.75      0.76 o 
   5   0  16        0.81        1.49      1.36 o 
  -7   1  16        2.61        3.11      0.92 o 
  -6   1  16        3.64        2.18      0.76 o 
  -5   1  16        0.75        1.54      0.53 o 
  -4   1  16        3.00        3.03      0.76 o 
  -3   1  16       30.69       33.97      1.79 o 
  -2   1  16       15.56       15.38      1.35 o 
  -1   1  16        8.41        9.00      1.27 o 
   0   1  16       23.09       23.27      1.53 o 
   1   1  16        8.43        9.03      1.11 o 
   2   1  16        1.57        1.00      0.60 o 
   3   1  16        1.16        1.72      1.62 o 
   4   1  16        1.37        0.75      0.68 o 
   5   1  16        9.21        6.25      1.59 o 
  -7   2  16        1.56        3.03      0.91 o 
  -6   2  16        3.37        4.50      0.93 o 
  -5   2  16        0.05        0.68      0.49 o 
  -4   2  16        4.19        5.73      0.73 o 
  -3   2  16        6.25        6.74      1.00 o 
  -2   2  16       12.53       13.27      1.33 o 
  -1   2  16        6.26        6.34      1.04 o 
   0   2  16        5.99        7.55      1.93 o 
   1   2  16        3.38        3.47      0.97 o 
   2   2  16        4.52        5.36      1.47 o 
   3   2  16        1.72        1.87      1.18 o 
   4   2  16        0.26        0.69      0.69 o 
  -6   3  16        2.07        2.22      1.34 o 
  -5   3  16        3.40        4.71      1.02 o 
  -4   3  16        0.76        0.06      1.09 o 
  -3   3  16        0.58        0.19      0.60 o 
  -2   3  16        2.72        3.46      0.76 o 
  -1   3  16        2.92        2.89      0.90 o 
   0   3  16        4.13        5.70      1.66 o 
   1   3  16        4.24        3.59      0.73 o 
   2   3  16       26.62       34.70      1.62 o 
   3   3  16        3.53        5.26      1.04 o 
   4   3  16        5.49        5.87      1.12 o 
  -3   4  16        5.74        6.54      2.06 o 
  -2   4  16        2.72        1.17      1.68 o 
  -1   4  16        1.59        2.82      1.12 o 
   0   4  16        5.55        8.78      2.18 o 
   1   4  16        1.43        2.43      1.14 o 
   2   4  16        0.39        0.05      1.07 o 
  -3  -4  17        4.98        8.99      2.42 o 
  -5  -3  17        0.72       -0.05      1.48 o 
  -4  -3  17        4.49        5.21      1.28 o 
  -3  -3  17        2.40        1.94      1.00 o 
  -2  -3  17        0.07       -0.70      0.70 o 
  -1  -3  17        1.80        0.12      0.82 o 
   0  -3  17        0.52        1.50      1.26 o 
   1  -3  17        1.10        2.71      1.03 o 
   2  -3  17        0.49       -0.42      0.98 o 
   3  -3  17        3.19        4.26      1.29 o 
  -5  -2  17        1.87       -0.30      0.95 o 
  -4  -2  17        0.82        2.25      0.96 o 
  -3  -2  17        3.77        4.77      2.05 o 
  -2  -2  17        0.45        0.82      0.82 o 
  -1  -2  17        6.33        7.31      1.19 o 
   0  -2  17        1.66        1.79      1.68 o 
   1  -2  17        1.53        2.17      0.84 o 
   2  -2  17        0.46        1.88      0.73 o 
   3  -2  17       10.11       13.98      1.61 o 
   4  -2  17        7.56        9.97      1.46 o 
  -6  -1  17        5.84        7.00      1.56 o 
  -5  -1  17       33.80       35.01      2.48 o 
  -4  -1  17       15.94       18.50      2.17 o 
  -3  -1  17       18.59       19.45      1.69 o 
  -2  -1  17        2.34        2.13      0.84 o 
  -1  -1  17        5.17        5.60      1.06 o 
   0  -1  17        2.30        1.91      0.77 o 
   1  -1  17       17.28       18.69      1.56 o 
   2  -1  17        3.31        3.54      0.95 o 
   3  -1  17        1.91        1.41      0.82 o 
   4  -1  17        4.50        2.49      1.95 o 
  -6   0  17        0.07        0.24      0.90 o 
  -5   0  17       23.87       27.20      2.01 o 
  -4   0  17       31.10       37.24      3.31 o 
  -3   0  17       58.93       69.98      2.80 o 
  -2   0  17        0.95        0.78      2.27 o 
  -1   0  17        3.27        1.20      0.66 o 
   0   0  17        4.27        3.45      0.79 o 
   1   0  17        2.22        2.15      0.73 o 
   2   0  17        0.79        1.80      0.70 o 
   3   0  17        5.26        4.18      0.96 o 
   4   0  17        4.38        4.25      1.59 o 
  -7   1  17        0.93        0.96      1.27 o 
  -6   1  17        5.85        4.37      1.25 o 
  -5   1  17       33.82       35.81      1.98 o 
  -4   1  17       15.94       17.73      1.51 o 
  -3   1  17       18.63       22.75      1.67 o 
  -2   1  17        2.35        2.21      0.66 o 
  -1   1  17        5.17        7.53      1.04 o 
   0   1  17        2.30        1.58      0.67 o 
   1   1  17       17.27       16.49      1.49 o 
   2   1  17        3.31        3.79      0.87 o 
   3   1  17        1.91        1.16      1.41 o 
   4   1  17        4.50        3.72      1.00 o 
  -6   2  17        0.35        0.18      0.71 o 
  -5   2  17        1.87        2.64      0.78 o 
  -4   2  17        0.82        1.70      0.77 o 
  -3   2  17        3.78        2.88      1.51 o 
  -2   2  17        0.45        0.81      0.62 o 
  -1   2  17        6.32        7.67      1.11 o 
   0   2  17        1.67        2.10      0.69 o 
   1   2  17        1.53        2.06      1.14 o 
   2   2  17        0.45        0.93      0.74 o 
   3   2  17       10.12       13.07      1.51 o 
   4   2  17        7.57       10.71      2.12 o 
  -5   3  17        0.73        2.07      1.05 o 
  -4   3  17        4.49        4.71      1.70 o 
  -3   3  17        2.40        2.59      1.57 o 
  -2   3  17        0.07       -0.17      1.05 o 
  -1   3  17        1.79        2.40      0.76 o 
   0   3  17        0.52        1.09      0.82 o 
   1   3  17        1.09        2.22      0.82 o 
   2   3  17        0.49        0.53      0.88 o 
   3   3  17        3.20        2.48      0.81 o 
   1   4  17        3.59       -0.27      1.57 o 
  -3  -3  18        1.96        3.36      1.44 o 
  -2  -3  18        0.34       -0.33      1.16 o 
  -1  -3  18        1.43        2.94      1.48 o 
   0  -3  18        0.75        0.70      1.28 o 
   1  -3  18        2.03        6.74      1.61 o 
  -5  -2  18        6.70        3.84      2.02 o 
  -4  -2  18        2.75        3.22      1.09 o 
  -3  -2  18        1.26        2.07      1.10 o 
  -2  -2  18        2.14        4.08      1.08 o 
  -1  -2  18        2.96        3.11      1.09 o 
   0  -2  18        3.78        5.73      1.20 o 
   1  -2  18        3.31        5.05      1.16 o 
   2  -2  18        4.95        8.76      1.47 o 
  -5  -1  18        2.44        3.30      1.67 o 
  -4  -1  18        2.37        6.53      2.42 o 
  -3  -1  18        9.94       12.59      2.00 o 
  -2  -1  18        0.76        2.37      1.10 o 
  -1  -1  18        0.14        0.24      0.73 o 
   0  -1  18        8.01       12.33      1.46 o 
   1  -1  18        0.46        0.24      0.95 o 
   2  -1  18        2.99        4.62      2.81 o 
   3  -1  18        1.58        3.03      1.41 o 
   4  -1  18        1.73        1.08      1.73 o 
  -5   0  18       12.69       12.35      1.47 o 
  -4   0  18       12.23       13.67      3.73 o 
  -3   0  18        0.08       -0.48      0.57 o 
  -2   0  18        1.21        1.30      0.66 o 
  -1   0  18        5.04        6.47      1.02 o 
   0   0  18        1.21       -0.13      0.53 o 
   1   0  18        0.42        2.19      0.78 o 
   2   0  18        0.13        1.96      0.91 o 
   3   0  18        2.32        5.27      2.00 o 
   4   0  18        6.54        3.99      1.87 o 
  -5   1  18        2.45        3.20      0.86 o 
  -4   1  18        2.37        4.16      1.03 o 
  -3   1  18        9.95       13.28      1.46 o 
  -2   1  18        0.76        1.54      1.42 o 
  -1   1  18        0.15        0.86      1.02 o 
   0   1  18        8.00       10.27      1.29 o 
   1   1  18        0.45        0.98      0.66 o 
   2   1  18        2.99        3.56      0.99 o 
   3   1  18        1.58       -0.93      1.19 o 
   4   1  18        1.73        4.16      1.64 o 
  -5   2  18        6.70        6.90      1.37 o 
  -4   2  18        2.76        1.43      1.13 o 
  -3   2  18        1.26        1.19      0.85 o 
  -2   2  18        2.14        5.32      1.01 o 
  -1   2  18        2.96        3.41      0.91 o 
   0   2  18        3.77        6.42      2.16 o 
   1   2  18        3.31        4.60      1.38 o 
   2   2  18        4.95        6.30      1.18 o 
   3   2  18        0.69        0.36      1.70 o 
  -2   3  18        0.34        1.48      1.03 o 
  -1   3  18        1.44        1.14      0.85 o 
   0   3  18        0.75       -0.72      0.91 o 
   1   3  18        2.03        1.27      0.92 o 
  -4  -1  19        3.25        5.82      1.75 o 
  -3  -1  19        0.45        3.55      1.60 o 
  -2  -1  19        2.02        5.11      1.76 o 
  -1  -1  19        0.76        2.12      1.68 o 
   0  -1  19        2.54        2.70      1.67 o 
  -4   0  19        3.11        2.74      1.57 o 
  -3   0  19        0.14        0.46      0.78 o 
  -2   0  19        0.08        0.39      0.69 o 
  -1   0  19        0.04       -0.50      0.71 o 
   0   0  19        3.42        2.87      1.48 o 
   1   0  19        0.00        3.41      1.88 o 
  -3   1  19        0.45        1.04      1.16 o 
  -2   1  19        2.02        3.29      0.91 o 
  -1   1  19        0.75        0.95      0.73 o 
   0   1  19        2.54        2.52      0.79 o 
  -2   2  19        0.07       -0.71      0.71 o 
  -1   2  19        7.55        9.29      1.65 o 
                                                 
